# Supplementary material for: Risk factors for the carriage of Streptococcus infantarius subspecies infantarius isolated from African fermented dairy products
Source: PLoS One. 2019 Nov 27;14(11):e0225452. doi: 10.1371/journal.pone.0225452 (PMC6881063; doi:10.1371/journal.pone.0225452)
Supplement: S1 Table — All 271 SBSEC strains analyzed via MLST including relevant metadata are listed. (XLS) [file pone.0225452.s002.xls]

## Sheet: strain list metadata
S1 Table. Strains used in this study for population structure analysis
ST	Autonumber	Strain_ID1	Species	Strain_ID2	Species_ID2_merged	Sequence type	DDL_Allele	GKI_Allele	GLNA_ALLELE	mutS_allele	mutStwo_allele	pheS_allele	proS_allele	pyrE_allele	thrS_allele	tpi_allele	ST assembled	lacS/lacZ	source combined	source_host	source_detail	Origin	Country	Pair	Relationship	Strain ID for metadata Korhogo field study. 1=yes, 0=no, blank=no answer	Ferm-milk-general	Ferm-milk-informal	Ferm-milk-homelevel	Ferm-milk-boiling-informal	Ferm-milk-boiling-homelevel	Ferm-milk-industrial	Raw-milk-general
1	1	_001_43820	Sii	CCUG43820T	Sii CCUG43820T	1	1	1	1	1	1	1	1	1	1	1	ST-1 (1,1,1,1,1,1,1,1,1,1)	neg	Europe human feces	human	feces	Europe human	UK				n/a	n/a	n/a	n/a	n/a	n/a	n/a
2	2	_002_Sii_11FA-1	Sii	11FA-1	Sii 11FA-1	2	2	2	2	2	2	2	2	2	2	2	ST-2 (2,2,2,2,2,2,2,2,2,2)	pos	WAD-ferm	milk	fermented milk	WA milk	Mali				n/a	n/a	n/a	n/a	n/a	n/a	n/a
3	3	_003_11GY-2	Sii	11GY-2	Sii 11GY-2	3	3	3	2	2	2	3	2	3	2	2	ST-3 (3,3,2,2,2,3,2,3,2,2)	pos	WAD-ferm	milk	fermented milk	WA milk	Mali				n/a	n/a	n/a	n/a	n/a	n/a	n/a
4	4	_004_12290	S. lutetiensis	12290	S. lutetiensis 12290	4	4	4	3	3	3	4	3	4	3	3	ST-4 (4,4,3,3,3,4,3,4,3,3)	neg	human blood	human	blood	Asia human	Israel				n/a	n/a	n/a	n/a	n/a	n/a	n/a
5	5	_005_131A37.1	Sii	CJi0210	Sii CJi0210	5	1	2	1	4	4	1	1	5	4	1	ST-5 (1,2,1,4,4,1,1,5,4,1)	pos	EAD-ferm	milk	fermented milk	EA milk	Somalia				n/a	n/a	n/a	n/a	n/a	n/a	n/a
6	6	_006_139A41.2.1	Sgm	CJi0257	Sgm CJi0257	6	5	5	4	5	5	5	4	6	5	4	ST-6 (5,5,4,5,5,5,4,6,5,4)	neg	EAD-ferm	milk	fermented milk	EA milk	Somalia				n/a	n/a	n/a	n/a	n/a	n/a	n/a
5	7	_007_140B2.2	Sii	CJi0271	Sii CJi0271	5	1	2	1	4	4	1	1	5	4	1	ST-5 (1,2,1,4,4,1,1,5,4,1)	pos	EAD-ferm	milk	fermented milk	EA milk	Somalia				n/a	n/a	n/a	n/a	n/a	n/a	n/a
5	8	_008_141B2.2	Sii	CJ76	Sii CJ76	5	1	2	1	4	4	1	1	5	4	1	ST-5 (1,2,1,4,4,1,1,5,4,1)	pos	EAD-ferm	milk	fermented milk	EA milk	Somalia				n/a	n/a	n/a	n/a	n/a	n/a	n/a
7	9	_009_150A	Sii	150A	Sii 150A	7	6	1	1	1	6	1	1	7	4	1	ST-7 (6,1,1,1,6,1,1,7,4,1)	neg	EAD-ferm	milk	fermented milk	EA milk	Somalia				n/a	n/a	n/a	n/a	n/a	n/a	n/a
8	10	_010_221B26.1	Sii	CJ248	Sii CJ248	8	1	1	1	4	6	3	1	8	6	1	ST-8 (1,1,1,4,6,3,1,8,6,1)	pos	EAD-ferm	milk	fermented milk	EA milk	Kenya				n/a	n/a	n/a	n/a	n/a	n/a	n/a
9	11	_011_224A41.1	Sii	CJ241	Sii CJ241	9	1	1	1	4	6	1	1	5	6	5	ST-9 (1,1,1,4,6,1,1,5,6,5)	pos	EAD-ferm	milk	fermented milk	EA milk	Kenya				n/a	n/a	n/a	n/a	n/a	n/a	n/a
10	12	_012_228A42.3	Sii	CJi0763	Sii CJi0763	10	1	1	1	1	7	3	1	9	7	1	ST-10 (1,1,1,1,7,3,1,9,7,1)	pos	EAD-ferm	milk	fermented milk	EA milk	Kenya				n/a	n/a	n/a	n/a	n/a	n/a	n/a
11	13	_013_Sii_3AG-1	Sii	3AG-1	Sii 3AG-1	11	2	3	2	2	2	3	2	3	8	2	ST-11 (2,3,2,2,2,3,2,3,8,2)	pos	WAD-ferm	milk	fermented milk	WA milk	Mali				n/a	n/a	n/a	n/a	n/a	n/a	n/a
12	14	_014_5147432-1	Sii	5147432-1	Sii 5147432-1	12	3	3	5	6	2	6	5	10	9	5	ST-12 (3,3,5,6,2,6,5,10,9,5)	neg	human blood	human	blood	Asia human	Israel				n/a	n/a	n/a	n/a	n/a	n/a	n/a
13	15	_015_5334570	Sii	5334570	Sii 5334570	13	3	3	5	6	2	3	5	11	9	5	ST-13 (3,3,5,6,2,3,5,11,9,5)	neg	human blood	human	blood	Asia human	Israel				n/a	n/a	n/a	n/a	n/a	n/a	n/a
3	16	_016_6BY-11B	Sii	6BY-11B	Sii 6BY-11B	3	3	3	2	2	2	3	2	3	2	2	ST-3 (3,3,2,2,2,3,2,3,2,2)	pos	WAD-ferm	milk	fermented milk	WA milk	Mali				n/a	n/a	n/a	n/a	n/a	n/a	n/a
14	17	_017_Sgp_ATCC700338	Sgp	ATCC700338	Sgp ATCC700338	14	7	6	6	7	8	7	6	12	10	6	ST-14 (7,6,6,7,8,7,6,12,10,6)	neg	human synovial fluid	human	knee synovial fluid	America human	USA				n/a	n/a	n/a	n/a	n/a	n/a	n/a
15	18	_018_S. lutetiensis ANSES 1366	S. lutetiensis	ANSES 1366	S. lutetiensis ANSES 1366	15	1	7	3	8	3	8	7	4	11	7	ST-15 (1,7,3,8,3,8,7,4,11,7)	neg	Europe dairy	animal	milk	Europe animal	France				n/a	n/a	n/a	n/a	n/a	n/a	n/a
16	19	_019_Sgg_ATCC_43143	Sgg	ATCC43143	Sgg ATCC43143	16	8	8	7	9	9	9	8	13	12	8	ST-16 (8,8,7,9,9,9,8,13,12,8)	neg	human blood	human	blood	Europe human	Belgium				n/a	n/a	n/a	n/a	n/a	n/a	n/a
17	20	_020_Sgp_ATCC43144	Sgp	ATCC43144	Sgp ATCC43144	17	9	9	8	10	10	7	6	12	13	6	ST-17 (9,9,8,10,10,7,6,12,13,6)	neg	human blood	human	blood	Europe human	Belgium				n/a	n/a	n/a	n/a	n/a	n/a	n/a
18	21	_021_S_equinus_HSISB1	S. equinus	HSISB1	S. equinus HSISB1	18	10	10	9	11	11	10	9	14	14	9	ST-18 (10,10,9,11,11,10,9,14,14,9)	neg	human ileostomy effluent	human	ileostomy effluent	Europe human	the Netherlands				n/a	n/a	n/a	n/a	n/a	n/a	n/a
19	22	_022_S_equinus_B315	S. equinus	B315	S. equinus B315	19	11	11	10	12	12	11	10	15	15	9	ST-19 (11,11,10,12,12,11,10,15,15,9)	neg	animal rumen	animal	cow rumen	Oceania animal	New Zealand				n/a	n/a	n/a	n/a	n/a	n/a	n/a
20	23	_023_Sii_B2VA2-2	Sii	B2VA2-2	Sii B2VA2-2	20	2	2	2	6	13	2	2	16	2	2	ST-20 (2,2,2,6,13,2,2,16,2,2)	neg	WAD-ferm	milk	fermented milk	WA milk	Côte d'Ivoire				n/a	n/a	n/a	n/a	n/a	n/a	n/a
21	24	_024_BEV4C(1)	Sii	BEV4C(1)	Sii BEV4C(1)	21	2	2	2	6	2	2	11	11	2	2	ST-21 (2,2,2,6,2,2,11,11,2,2)	pos	WAD-ferm	milk	fermented milk	WA milk	Côte d'Ivoire				n/a	n/a	n/a	n/a	n/a	n/a	n/a
22	25	_025_CCUG35647	Sii	CCUG35647	Sii CCUG35647	22	1	2	11	1	6	12	1	1	4	1	ST-22 (1,2,11,1,6,12,1,1,4,1)	neg	human unknown	human	specimen not defined	Europe human	Sweden				n/a	n/a	n/a	n/a	n/a	n/a	n/a
23	26	_026_CCUG38214	Sii	CCUG38214	Sii CCUG38214	23	3	3	5	6	6	3	12	10	9	5	ST-23 (3,3,5,6,6,3,12,10,9,5)	neg	human blood	human	blood	Europe human	Sweden				n/a	n/a	n/a	n/a	n/a	n/a	n/a
23	27	_027_CCUG38224	Sii	CCUG38224	Sii CCUG38224	23	3	3	5	6	6	3	12	10	9	5	ST-23 (3,3,5,6,6,3,12,10,9,5)	neg	human unknown	human	specimen not defined	Europe human	Sweden				n/a	n/a	n/a	n/a	n/a	n/a	n/a
24	28	_028_CCUG43821	Sii	CCUG43821	Sii CCUG43821	24	3	3	5	6	2	13	13	17	9	2	ST-24 (3,3,5,6,2,13,13,17,9,2)	neg	plant	plant	food plant	Europe plant	Sweden				n/a	n/a	n/a	n/a	n/a	n/a	n/a
25	29	_029_CCUG44960	Sii	CCUG44960	Sii CCUG44960	25	3	3	5	6	2	3	5	10	16	5	ST-25 (3,3,5,6,2,3,5,10,16,5)	neg	human blood	human	blood	Europe human	Sweden				n/a	n/a	n/a	n/a	n/a	n/a	n/a
26	30	_030_CCUG46015	Sii	CCUG46015	Sii CCUG46015	26	3	12	12	6	2	3	5	3	9	2	ST-26 (3,12,12,6,2,3,5,3,9,2)	neg	human unknown	human	specimen not defined	Europe human	Sweden				n/a	n/a	n/a	n/a	n/a	n/a	n/a
27	31	_031_S_lutetiensis_033	S. lutetiensis	33	S. lutetiensis 033	27	12	13	13	13	14	14	14	18	17	10	ST-27 (12,13,13,13,14,14,14,18,17,10)	neg	Asia human feces	human	feces	Asia human	China				n/a	n/a	n/a	n/a	n/a	n/a	n/a
28	32	_032_Sgg_ATCC BAA-2069	Sgg	ATCC BAA-2069	Sgg ATCC BAA-2069	28	13	8	14	9	15	9	15	12	12	8	ST-28 (13,8,14,9,15,9,15,12,12,8)	neg	human blood	human	blood	Europe human	Germany				n/a	n/a	n/a	n/a	n/a	n/a	n/a
29	33	_033_S_equinus_ATCC_9812	S. equinus	ATCC9812	S. equinus ATCC9812	29	14	14	10	14	16	15	16	19	3	11	ST-29 (14,14,10,14,16,15,16,19,3,11)	neg	animal feces	animal	horse feces	Europe animal	UK				n/a	n/a	n/a	n/a	n/a	n/a	n/a
30	34	_034_J2_40-2	Sii	J2 40-2	Sii J2 40-2	30	15	15	2	2	2	2	2	20	18	2	ST-30 (15,15,2,2,2,2,2,20,18,2)	neg	Asia dairy	milk	fermented milk	Asia milk	Bangladesh				n/a	n/a	n/a	n/a	n/a	n/a	n/a
31	35	_035_S_equinus_2B	S. equinus	2B	S. equinus 2B	31	16	16	10	15	17	16	17	21	19	12	ST-31 (16,16,10,15,17,16,17,21,19,12)	neg	animal rumen	animal	sheep rumen	Europe animal	Scotland				n/a	n/a	n/a	n/a	n/a	n/a	n/a
32	36	_036_Sgg_UCN34	Sgg	UCN34	Sgg UCN34	32	17	17	7	9	9	9	15	22	12	8	ST-32 (17,17,7,9,9,9,15,22,12,8)	neg	human blood	human	blood	Europe human	France				n/a	n/a	n/a	n/a	n/a	n/a	n/a
33	37	_037_S_equinus_SN033	S. equinus	SN033	S. equinus SN033	33	18	18	10	16	18	17	18	15	20	9	ST-33 (18,18,10,16,18,17,18,15,20,9)	neg	animal feces	animal	feces	Oceania animal	New Zealand				n/a	n/a	n/a	n/a	n/a	n/a	n/a
34	38	_038_Sgg_TX20005	Sgg	TX20005	Sgg TX20005	34	9	8	7	9	19	9	15	23	21	8	ST-34 (9,8,7,9,19,9,15,23,21,8)	neg	human heart	human	heart	America human	USA				n/a	n/a	n/a	n/a	n/a	n/a	n/a
35	39	_039_P24	Sii	P24	Sii P24	35	3	3	5	6	2	3	19	24	16	5	ST-35 (3,3,5,6,2,3,19,24,16,5)	neg	Europe human feces	human	feces	Europe human	Spain				n/a	n/a	n/a	n/a	n/a	n/a	n/a
36	40	_040_SGG_DSM16831T	Sgg	DSM16831T	Sgg DSM16831T	36	19	8	14	17	20	18	20	22	22	13	ST-36 (19,8,14,17,20,18,20,22,22,13)	neg	animal feces	animal	feces	Oceania animal	Australia				n/a	n/a	n/a	n/a	n/a	n/a	n/a
37	41	_041_SGM_135D	Sgm	135D	Sgm 135D	37	5	5	4	5	21	5	4	6	5	4	ST-37 (5,5,4,5,21,5,4,6,5,4)	neg	EAD-ferm	milk	fermented milk	EA milk	Somalia				n/a	n/a	n/a	n/a	n/a	n/a	n/a
38	42	_042_SGM_28F	Sgm	28F	Sgm 28F	38	20	5	4	18	21	19	4	25	5	14	ST-38 (20,5,4,18,21,19,4,25,5,14)	neg	WAD-ferm	milk	fermented milk	WA milk	Mali				n/a	n/a	n/a	n/a	n/a	n/a	n/a
39	43	_043_SGM_34I	Sgm	34I	Sgm 34I	39	5	19	4	19	21	5	4	13	5	4	ST-39 (5,19,4,19,21,5,4,13,5,4)	neg	WAD-ferm	milk	fermented milk	WA milk	Mali				n/a	n/a	n/a	n/a	n/a	n/a	n/a
40	44	_044_SGM_AV3B1	Sgm	AV3B1	Sgm AV3B1	40	5	20	4	20	5	5	4	25	5	14	ST-40 (5,20,4,20,5,5,4,25,5,14)	neg	WAD-ferm	milk	fermented milk	WA milk	Côte d'Ivoire				n/a	n/a	n/a	n/a	n/a	n/a	n/a
41	45	_045_SGM_DSM15879T	Sgm	DSM15879T	Sgm DSM15879T	41	5	20	4	5	5	5	4	13	23	4	ST-41 (5,20,4,5,5,5,4,13,23,4)	neg	Europe dairy	cheese	cheese	Europe milk	Greece				n/a	n/a	n/a	n/a	n/a	n/a	n/a
42	46	_046_SGM_PV2-3	Sgm	PV2-3	Sgm PV2-3	42	5	20	4	18	21	5	4	25	5	4	ST-42 (5,20,4,18,21,5,4,25,5,4)	neg	WAD-ferm	milk	fermented milk	WA milk	Côte d'Ivoire				n/a	n/a	n/a	n/a	n/a	n/a	n/a
43	47	_047_SIC_CCUG43822	S. lutetiensis	CCUG43822	S. lutetiensis CCUG43822	43	21	7	15	21	3	4	3	26	24	3	ST-43 (21,7,15,21,3,4,3,26,24,3)	neg	Europe human feces	human	feces	Europe feces	UK				n/a	n/a	n/a	n/a	n/a	n/a	n/a
44	48	_048_SIC_SA61	S. lutetiensis	SA61	S. lutetiensis SA61	44	22	7	16	13	22	4	3	26	24	15	ST-44 (22,7,16,13,22,4,3,26,24,15)	neg	EA human feces	human	feces	EA human	Ethiopia				n/a	n/a	n/a	n/a	n/a	n/a	n/a
45	49	_049_SIC_SM51	S. lutetiensis	SM51	S. lutetiensis SM51	45	22	7	13	13	22	4	3	26	24	15	ST-45 (22,7,13,13,22,4,3,26,24,15)	neg	EA human feces	human	feces	EA human	Ethiopia				n/a	n/a	n/a	n/a	n/a	n/a	n/a
46	50	_050_SIC_TA83	S. lutetiensis	TA83	S. lutetiensis TA83	46	12	21	17	3	23	4	21	27	17	10	ST-46 (12,21,17,3,23,4,21,27,17,10)	neg	EA human feces	human	feces	EA human	Ethiopia				n/a	n/a	n/a	n/a	n/a	n/a	n/a
47	51	_051_Sii CJ18	Sii	CJ18	Sii CJ18	47	1	2	1	4	6	12	1	9	6	1	ST-47 (1,2,1,4,6,12,1,9,6,1)	pos	EAD-ferm	milk	fermented milk	EA milk	Kenya				n/a	n/a	n/a	n/a	n/a	n/a	n/a
48	52	_052_Sii_AB2VB2-5	Sii	AB2VB2-5	Sii AB2VB2-5	48	1	2	2	22	24	20	1	28	4	2	ST-48 (1,2,2,22,24,20,1,28,4,2)	neg	WAD-ferm	milk	fermented milk	WA milk	Côte d'Ivoire				n/a	n/a	n/a	n/a	n/a	n/a	n/a
49	53	_053_SII_6C	Sii	6C	Sii 6C	49	3	3	5	6	25	3	12	29	25	5	ST-49 (3,3,5,6,25,3,12,29,25,5)	neg	WAD-ferm	milk	fermented milk	WA milk	Mali				n/a	n/a	n/a	n/a	n/a	n/a	n/a
50	54	_054_SII_AV2A(1)	Sii	AV2A(1)	Sii AV2A(1)	50	3	3	2	6	13	2	2	3	2	2	ST-50 (3,3,2,6,13,2,2,3,2,2)	pos	WAD-ferm	milk	fermented milk	WA milk	Côte d'Ivoire				n/a	n/a	n/a	n/a	n/a	n/a	n/a
51	55	_055_SII_AZV1B3	Sii	AZV1B3	Sii AZV1B3	51	3	3	5	6	26	5	12	30	16	1	ST-51 (3,3,5,6,26,5,12,30,16,1)	neg	WAD-ferm	milk	fermented milk	WA milk	Côte d'Ivoire				n/a	n/a	n/a	n/a	n/a	n/a	n/a
52	56	_056_SII_CJ244	Sii	CJ244	Sii CJ244	52	1	2	18	1	4	12	1	9	26	1	ST-52 (1,2,18,1,4,12,1,9,26,1)	pos	EAD-ferm	milk	fermented milk	EA milk	Somalia				n/a	n/a	n/a	n/a	n/a	n/a	n/a
53	57	_057_SII_CJ246	Sii	CJ246	Sii CJ246	53	1	2	1	4	27	1	1	30	4	1	ST-53 (1,2,1,4,27,1,1,30,4,1)	pos	EAD-ferm	milk	fermented milk	EA milk	Kenya				n/a	n/a	n/a	n/a	n/a	n/a	n/a
5	58	_058_SII_CJ249	Sii	CJ249	Sii CJ249	5	1	2	1	4	4	1	1	5	4	1	ST-5 (1,2,1,4,4,1,1,5,4,1)	pos	EAD-ferm	milk	fermented milk	EA milk	Somalia				n/a	n/a	n/a	n/a	n/a	n/a	n/a
8	59	_059_SII_CJ251	Sii	CJ251	Sii CJ251	8	1	1	1	4	6	3	1	8	6	1	ST-8 (1,1,1,4,6,3,1,8,6,1)	pos	EAD-ferm	milk	fermented milk	EA milk	Kenya				n/a	n/a	n/a	n/a	n/a	n/a	n/a
54	60	_060_SII_L2VB3-3	Sii	L2VB3-3	Sii L2VB3-3	54	2	3	2	1	2	21	2	11	2	16	ST-54 (2,3,2,1,2,21,2,11,2,16)	pos	WAD-ferm	milk	fermented milk	WA milk	Côte d'Ivoire				n/a	n/a	n/a	n/a	n/a	n/a	n/a
55	61	_061_SII_LV1A2	Sii	LV1A2	Sii LV1A2	55	2	3	19	6	26	3	12	30	25	5	ST-55 (2,3,19,6,26,3,12,30,25,5)	neg	WAD-ferm	milk	fermented milk	WA milk	Côte d'Ivoire				n/a	n/a	n/a	n/a	n/a	n/a	n/a
56	62	_062_SII_P2VC1-1	Sii	P2VC1-1	Sii P2VC1-1	56	1	3	5	6	2	22	12	30	16	1	ST-56 (1,3,5,6,2,22,12,30,16,1)	neg	WAD-ferm	milk	fermented milk	WA milk	Côte d'Ivoire				n/a	n/a	n/a	n/a	n/a	n/a	n/a
57	63	_063_SII_P2VC1-2	Sii	P2VC1-2	Sii P2VC1-2	57	2	2	2	2	2	2	2	11	2	2	ST-57 (2,2,2,2,2,2,2,11,2,2)	pos	WAD-ferm	milk	fermented milk	WA milk	Côte d'Ivoire				n/a	n/a	n/a	n/a	n/a	n/a	n/a
11	64	_064_Sii_13AF	Sii	13AF	Sii 13AF	11	2	3	2	2	2	3	2	3	8	2	ST-11 (2,3,2,2,2,3,2,3,8,2)	neg	WAD-ferm	milk	fermented milk	WA milk	Mali				n/a	n/a	n/a	n/a	n/a	n/a	n/a
11	65	_065_Sii_13AY-1	Sii	13AY-1	Sii 13AY-1	11	2	3	2	2	2	3	2	3	8	2	ST-11 (2,3,2,2,2,3,2,3,8,2)	pos	WAD-ferm	milk	fermented milk	WA milk	Mali				n/a	n/a	n/a	n/a	n/a	n/a	n/a
58	66	_066_S_equinus_ATCC33317	S. equinus	ATCC33317	S. equinus ATCC33317	58	23	22	10	23	28	23	22	31	27	9	ST-58 (23,22,10,23,28,23,22,31,27,9)	neg	animal feces	animal	cow dung	Europe animal	UK				n/a	n/a	n/a	n/a	n/a	n/a	n/a
59	67	_067_S_equinus_JB1	S. lutetiensis	JB1	S. equinus JB1	59	24	23	20	24	29	24	23	32	28	9	ST-59 (24,23,20,24,29,24,23,32,28,9)	neg	animal rumen	animal	cow rumen	America animal	USA				n/a	n/a	n/a	n/a	n/a	n/a	n/a
60	68	_068_Sgg_LMG17956	Sgg	LMG17956	Sgg LMG17956	60	25	24	14	25	30	25	24	33	29	13	ST-60 (25,24,14,25,30,25,24,33,29,13)	neg	animal feces	animal	calf cow feces	Europe animal	the Netherlands				n/a	n/a	n/a	n/a	n/a	n/a	n/a
61	69	_069_S_equinus_HC5	S. equinus	HC5	S. equinus HC5	61	26	25	10	26	31	26	25	34	30	9	ST-61 (26,25,10,26,31,26,25,34,30,9)	neg	animal rumen	animal	cow rumen	America animal	USA				n/a	n/a	n/a	n/a	n/a	n/a	n/a
62	70	_070_CCUG_4214	S. equinus	CCUG4214	S. equinus CCUG4214	62	27	26	10	27	32	27	26	35	15	9	ST-62 (27,26,10,27,32,27,26,35,15,9)	neg	Europe human feces	human	feces	Europe human	UK				n/a	n/a	n/a	n/a	n/a	n/a	n/a
63	71	_071_Sgp_DSM15351T	Sgp	DSM15351T	Sgp DSM15351T	63	9	6	8	10	33	7	6	12	13	6	ST-63 (9,6,8,10,33,7,6,12,13,6)	neg	human cerebrospinal fluid	human	crebrospinal fluid	Europe human	France				n/a	n/a	n/a	n/a	n/a	n/a	n/a
64	72	_072_S_bovis_DSM20480T	S. equinus	DSM20480T	S. bovis DSM20480T	64	23	22	10	28	34	23	22	31	27	9	ST-64 (23,22,10,28,34,23,22,31,27,9)	neg	animal feces	animal	cow dung	Europe animal	UK				n/a	n/a	n/a	n/a	n/a	n/a	n/a
65	73	_073_DSM_20558T	S. equinus	DSM20558T	S. equinus DSM20558T	65	14	14	10	29	35	15	27	19	3	11	ST-65 (14,14,10,29,35,15,27,19,3,11)	neg	animal feces	animal	horse feces	Europe animal	UK				n/a	n/a	n/a	n/a	n/a	n/a	n/a
66	74	_074_DSM_20728T	S. alactolyticus	DSM20728T	S. alactolyticus DSM20728T	66	28	27	21	30	36	28	28	36	31	17	ST-66 (28,27,21,30,36,28,28,36,31,17)	neg	animal intestine	animal	pig intestine	Europe animal	UK				n/a	n/a	n/a	n/a	n/a	n/a	n/a
5	75	139A1.3	Sii	CJi0245	Sii CJi0245	5	1	2	1	4	4	1	1	5	4	1	ST-5 (1,2,1,4,4,1,1,5,4,1)	pos	EAD-ferm	milk	fermented milk	EA milk	Somalia				n/a	n/a	n/a	n/a	n/a	n/a	n/a
67	76	146B22.2	Sii	CJ250	Sii CJ250	67	1	2	1	4	37	12	1	7	4	1	ST-67 (1,2,1,4,37,12,1,7,4,1)	pos	EAD-ferm	milk	fermented milk	EA milk	Somalia				n/a	n/a	n/a	n/a	n/a	n/a	n/a
68	77	165A22.1	Sii	CJi0365	Sii CJi0365	68	1	1	1	1	2	29	1	30	25	5	ST-68 (1,1,1,1,2,29,1,30,25,5)	pos	EAD-ferm	milk	fermented milk	EA milk	Kenya				n/a	n/a	n/a	n/a	n/a	n/a	n/a
69	78	218A43.3	Sii	CJi0587	Sii CJi0587	69	1	1	1	4	6	12	1	37	4	1	ST-69 (1,1,1,4,6,12,1,37,4,1)	pos	EAD-ferm	milk	fermented milk	EA milk	Kenya				n/a	n/a	n/a	n/a	n/a	n/a	n/a
8	79	219B21.1	Sii	CJ247	Sii CJ247	8	1	1	1	4	6	3	1	8	6	1	ST-8 (1,1,1,4,6,3,1,8,6,1)	pos	EAD-ferm	milk	fermented milk	EA milk	Kenya				n/a	n/a	n/a	n/a	n/a	n/a	n/a
8	80	221A6.1	Sii	CJi0655	Sii CJi0655	8	1	1	1	4	6	3	1	8	6	1	ST-8 (1,1,1,4,6,3,1,8,6,1)	pos	EAD-ferm	milk	fermented milk	EA milk	Kenya				n/a	n/a	n/a	n/a	n/a	n/a	n/a
70	81	222A37.1	Sii	CJi0681	Sii CJi0681	70	1	1	1	4	6	1	1	8	6	1	ST-70 (1,1,1,4,6,1,1,8,6,1)	pos	EAD-ferm	milk	fermented milk	EA milk	Kenya				n/a	n/a	n/a	n/a	n/a	n/a	n/a
71	82	223A6.3	Sii	CJi0701	Sii CJi0701	71	1	1	1	4	6	1	1	1	6	1	ST-71 (1,1,1,4,6,1,1,1,6,1)	pos	EAD-ferm	milk	fermented milk	EA milk	Kenya				n/a	n/a	n/a	n/a	n/a	n/a	n/a
9	83	225A41.2	Sii	CJi0729	Sii CJi0729	9	1	1	1	4	6	1	1	5	6	5	ST-9 (1,1,1,4,6,1,1,5,6,5)	pos	EAD-ferm	milk	fermented milk	EA milk	Kenya				n/a	n/a	n/a	n/a	n/a	n/a	n/a
72	84	226A26.2	Sii	CJi0735	Sii CJi0735	72	1	1	1	1	6	12	1	7	6	1	ST-72 (1,1,1,1,6,12,1,7,6,1)	pos	EAD-ferm	milk	fermented milk	EA milk	Kenya				n/a	n/a	n/a	n/a	n/a	n/a	n/a
72	85	227A26.2	Sii	CJi0747	Sii CJi0747	72	1	1	1	1	6	12	1	7	6	1	ST-72 (1,1,1,1,6,12,1,7,6,1)	pos	EAD-ferm	milk	fermented milk	EA milk	Kenya				n/a	n/a	n/a	n/a	n/a	n/a	n/a
73	86	228A41.1	Sii	CJi0758	Sii CJi0758	73	1	1	1	1	6	3	1	8	4	1	ST-73 (1,1,1,1,6,3,1,8,4,1)	pos	EAD-ferm	milk	fermented milk	EA milk	Kenya				n/a	n/a	n/a	n/a	n/a	n/a	n/a
72	87	229A6.1	Sii	CJi0767	Sii CJi0767	72	1	1	1	1	6	12	1	7	6	1	ST-72 (1,1,1,1,6,12,1,7,6,1)	pos	EAD-ferm	milk	fermented milk	EA milk	Kenya				n/a	n/a	n/a	n/a	n/a	n/a	n/a
74	88	379-0708-5.1.2	Sii	379-0708-5.1.2	Sii 379-0708-5.1.2	74	3	3	2	31	2	2	2	38	2	18	ST-74 (3,3,2,31,2,2,2,38,2,18)	neg	EA human feces	human	feces	EA human	Kenya				n/a	n/a	n/a	n/a	n/a	n/a	n/a
75	89	A60-526	Sii	A60-526	Sii A60-526	75	1	1	1	32	38	3	1	1	4	1	ST-75 (1,1,1,32,38,3,1,1,4,1)	pos	EAD-ferm	milk	fermented milk	EA milk	Kenya				n/a	n/a	n/a	n/a	n/a	n/a	n/a
75	90	A63-527	Sii	A63-527	Sii A63-527	75	1	1	1	32	38	3	1	1	4	1	ST-75 (1,1,1,32,38,3,1,1,4,1)	pos	EAD-ferm	milk	fermented milk	EA milk	Kenya				n/a	n/a	n/a	n/a	n/a	n/a	n/a
75	91	A65-422	Sii	A65-422	Sii A65-422	75	1	1	1	32	38	3	1	1	4	1	ST-75 (1,1,1,32,38,3,1,1,4,1)	pos	EAD-ferm	milk	fermented milk	EA milk	Kenya				n/a	n/a	n/a	n/a	n/a	n/a	n/a
76	92	A68-528	Sii	A68-528	Sii A68-528	76	1	1	1	1	7	1	1	5	6	1	ST-76 (1,1,1,1,7,1,1,5,6,1)	pos	EAD-ferm	milk	fermented milk	EA milk	Kenya				n/a	n/a	n/a	n/a	n/a	n/a	n/a
75	93	A70-423	Sii	A70-423	Sii A70-423	75	1	1	1	32	38	3	1	1	4	1	ST-75 (1,1,1,32,38,3,1,1,4,1)	pos	EAD-ferm	milk	fermented milk	EA milk	Kenya				n/a	n/a	n/a	n/a	n/a	n/a	n/a
75	94	A75-317	Sii	A75-317	Sii A75-317	75	1	1	1	32	38	3	1	1	4	1	ST-75 (1,1,1,32,38,3,1,1,4,1)	pos	EAD-ferm	milk	fermented milk	EA milk	Kenya				n/a	n/a	n/a	n/a	n/a	n/a	n/a
77	95	A83-316	Sii	A83-316	Sii A83-316	77	1	1	1	4	4	1	1	1	6	1	ST-77 (1,1,1,4,4,1,1,1,6,1)	pos	WAD-raw	milk	raw milk	EA milk	Kenya				n/a	n/a	n/a	n/a	n/a	n/a	n/a
78	96	ANSES6953	Sii	ANSES6953	Sii ANSES6953	78	3	3	5	6	2	3	12	39	9	2	ST-78 (3,3,5,6,2,3,12,39,9,2)	neg	Europe dairy	animal	milk	Europe animal	France				n/a	n/a	n/a	n/a	n/a	n/a	n/a
151	97	AR003F1.2.1	Sii	AR003F1.2.1	Sii AR003F1.2.1	151	3	36	28	41	51	37	42	11	9	2	ST-151 (3,36,28,41,51,37,42,11,9,2)	neg	WA human feces	human	feces	WA human	Côte d'Ivoire			AR003F1.2.1	1		1		no		1
143	98	AR004A26.1	Sii	AR004A26.1	Sii AR004A26.1	143	2	2	2	6	13	2	2	29	2	19	ST-143 (2,2,2,6,13,2,2,29,2,19)	neg	WAD-ferm	milk	fermented milk	WA milk	Côte d'Ivoire	human-dairy	143 and 152 are close, 138 distant	AR004A26.1	0				no answer
138	99	AR004A26.3	Sii	AR004A26.3	Sii AR004A26.3	138	3	3	2	1	2	21	2	56	2	16	ST-138 (3,3,2,1,2,21,2,56,2,16)	pos	WAD-ferm	milk	fermented milk	WA milk	Côte d'Ivoire	human-dairy	143 and 152 are close, 138 distant	AR004A26.3	0				no answer
152	100	AR004F6.1	Sii	AR004F6.1	Sii AR004F6.1	152	2	9	2	6	13	2	2	29	2	19	ST-152 (2,9,2,6,13,2,2,29,2,19)	neg	WA human feces	human	feces	WA human	Côte d'Ivoire	human-dairy	143 and 152 are close, 138 distant. No tFDP or raw milk consumer	AR004F6.1	0				no answer
138	101	AR007A22.1	Sii	AR007A22.1	Sii AR007A22.1	138	3	3	2	1	2	21	2	56	2	16	ST-138 (3,3,2,1,2,21,2,56,2,16)	pos	WAD-ferm	milk	fermented milk	WA milk	Côte d'Ivoire	dairy-raw+ferm	closely related STs	AR007A22.1	n/a	n/a	n/a	n/a	n/a	n/a	n/a
139	102	AR007B22.1	Sii	AR007B22.1	Sii AR007B22.1	139	3	3	2	1	2	21	2	11	2	2	ST-139 (3,3,2,1,2,21,2,11,2,2)	pos	WAD-raw	milk	raw milk	WA milk	Côte d'Ivoire	dairy-raw+ferm	closely related STs	AR007B22.1	n/a	n/a	n/a	n/a	n/a	n/a	n/a
140	103	AR016A23.2	Sii	AR016A23.2	Sii AR016A23.2	140	2	2	2	42	2	2	2	2	2	2	ST-140 (2,2,2,42,2,2,2,2,2,2)	neg	WAD-ferm	milk	fermented milk	WA milk	Côte d'Ivoire	dairy-raw+ferm	distant STs	AR016A23.2	0				no answer		1
141	104	AR016B16.2	Sii	AR016B16.2	Sii AR016B16.2	141	2	1	2	6	2	30	2	40	2	2	ST-141 (2,1,2,6,2,30,2,40,2,2)	pos	WAD-raw	milk	raw milk	WA milk	Côte d'Ivoire	dairy-raw+ferm	distant STs	AR016B16.2	0				no answer		1
115	105	AR017F6.1	Sii	AR017F6.1	Sii AR017F6.1	115	2	1	2	6	2	29	2	45	2	2	ST-115 (2,1,2,6,2,29,2,45,2,2)	pos	WA human feces	human	feces	WA human	Côte d'Ivoire	human-human	very distant STs. Different dairy adapt. Non consumer of raw or fdp	AR017F6.1	0				no answer
116	106	AR017F6.2	Sii	AR017F6.2	Sii AR017F6.2	116	30	15	2	2	49	2	2	49	32	21	ST-116 (30,15,2,2,49,2,2,49,32,21)	neg	WA human feces	human	feces	WA human	Côte d'Ivoire	human-human	very distant STs. Different dairy adapt. Non consumer of raw or fdp	AR017F6.2	0				no answer
141	107	AR021B23.2	Sii	AR021B23.2	Sii AR021B23.2	141	2	1	2	6	2	30	2	40	2	2	ST-141 (2,1,2,6,2,30,2,40,2,2)	pos	WAD-raw	milk	raw milk	WA milk	Côte d'Ivoire			AR021B23.2	1	1		no answer	no answer		1
179	108	AR022A21.1	Sii	AR022A21.1	Sii AR022A21.1	179	3	3	2	6	13	3	2	3	2	2	ST-179 (3,3,2,6,13,3,2,3,2,2)	pos	WAD-ferm	milk	fermented milk	WA milk	Côte d'Ivoire	human-dairy	very distant STs despite being a consumer	AR022A21.1	1		1		no		1
172	109	AR022F12.1	Sii	AR022F12.1	Sii AR022F12.1	172	3	36	28	50	2	37	2	11	9	2	ST-172 (3,36,28,50,2,37,2,11,9,2)	neg	WA human feces	human	feces	WA human	Côte d'Ivoire	human-dairy	very distant STs despite being a consumer	AR022F12.1	1		1		no		1
86	110	AR023B22.2	Sii	AR023B22.2	Sii AR023B22.2	86	2	2	2	6	2	2	2	11	2	19	ST-86 (2,2,2,6,2,2,2,11,2,19)	neg	WAD-raw	milk	raw milk	WA milk	Côte d'Ivoire			AR023B22.2	1		1		no answer	1
86	111	AR032B22.1	Sii	AR032B22.1	Sii AR032B22.1	86	2	2	2	6	2	2	2	11	2	19	ST-86 (2,2,2,6,2,2,2,11,2,19)	neg	WAD-raw	milk	raw milk	WA milk	Côte d'Ivoire			AR032B22.1	n/a	n/a	n/a	n/a	n/a	n/a	n/a
142	112	AR035B22.1	Sii	AR035B22.1	Sii AR035B22.1	142	2	3	5	6	26	3	12	30	25	5	ST-142 (2,3,5,6,26,3,12,30,25,5)	neg	WAD-raw	milk	raw milk	WA milk	Côte d'Ivoire			AR035B22.1	n/a	n/a	n/a	n/a	n/a	n/a	n/a
117	113	AR036F1.2.1	Sii	AR036F1.2.1	Sii AR036F1.2.1	117	2	35	2	40	2	2	41	45	36	2	ST-117 (2,35,2,40,2,2,41,45,36,2)	neg	WA human feces	human	feces	WA human	Côte d'Ivoire	human-human	very distant STs. Different dairy adapt. Tfdp consumer	AR036F1.2.1	1		1		no		1
118	114	AR036F1.3.1	Sii	AR036F1.3.1	Sii AR036F1.3.1	118	2	28	28	6	2	34	2	45	2	2	ST-118 (2,28,28,6,2,34,2,45,2,2)	pos	WA human feces	human	feces	WA human	Côte d'Ivoire	human-human	very distant STs. Different dairy adapt. Tfdp consumer	AR036F1.3.1	1		1		no		1
138	115	AR037A21.1	Sii	AR037A21.1	Sii AR037A21.1	138	3	3	2	1	2	21	2	56	2	16	ST-138 (3,3,2,1,2,21,2,56,2,16)	pos	WAD-ferm	milk	fermented milk	WA milk	Côte d'Ivoire	human-dairy	three very distant STs. Consumer. Dairy adapted strain detected but not same as in product	AR037A21.1	1	1	1	no answer	no		1
119	116	AR037F1.1	Sii	AR037F1.1	Sii AR037F1.1	119	3	30	2	1	13	34	2	2	2	2	ST-119 (3,30,2,1,13,34,2,2,2,2)	pos	WA human feces	human	feces	WA human	Côte d'Ivoire	human-dairy	three very distant STs. Consumer. Dairy adapted strain detected but not same as in product	AR037F1.1	1	1	1	no answer	no		1
153	117	AR037F12.1	Sgp	AR037F12.1	Sgp AR037F12.1	153	36	2	26	7	8	7	6	12	10	22	ST-153 (36,2,26,7,8,7,6,12,10,22)	neg	WA human feces	human	feces	WA human	Côte d'Ivoire	human-dairy	three very distant STs. Consumer. Dairy adapted strain detected but not same as in product	AR037F12.1	1	1	1	no answer	no		1
86	118	AR038A26.2	Sii	AR038A26.2	Sii AR038A26.2	86	2	2	2	6	2	2	2	11	2	19	ST-86 (2,2,2,6,2,2,2,11,2,19)	neg	WAD-ferm	milk	fermented milk	WA milk	Côte d'Ivoire	human-dairy	dairy isolate ST86 and 143 closely related, but very distant to ST154 from human feces. Guy is consumer.	AR038A26.2	1	1		no answer	no answer		1
143	119	AR038B17.1	Sii	AR038B17.1	Sii AR038B17.1	143	2	2	2	6	13	2	2	29	2	19	ST-143 (2,2,2,6,13,2,2,29,2,19)	neg	WAD-raw	milk	raw milk	WA milk	Côte d'Ivoire	human-dairy	dairy isolate ST86 and 143 closely related, but very distant to ST154 from human feces. Guy is consumer.	AR038B17.1	1	1		no answer	no answer		1
154	120	AR038F6.2	Sii	AR038F6.2	Sii AR038F6.2	154	2	3	2	6	2	2	2	32	2	2	ST-154 (2,3,2,6,2,2,2,32,2,2)	neg	WA human feces	human	feces	WA human	Côte d'Ivoire	human-dairy	dairy isolate ST86 and 143 closely related, but very distant to ST154 from human feces. Guy is consumer.	AR038F6.2	1	1		no answer	no answer		1
138	121	AR041A21.3	Sii	AR041A21.3	Sii AR041A21.3	138	3	3	2	1	2	21	2	56	2	16	ST-138 (3,3,2,1,2,21,2,56,2,16)	pos	WAD-ferm	milk	fermented milk	WA milk	Côte d'Ivoire			AR041A21.3	1	1		no answer	no answer		1
144	122	AR046A21.1	Sii	AR046A21.1	Sii AR046A21.1	144	40	28	2	43	2	13	43	11	4	23	ST-144 (40,28,2,43,2,13,43,11,4,23)	pos	WAD-ferm	milk	fermented milk	WA milk	Côte d'Ivoire			AR046A21.1	1		1		no		1
145	123	AR047B27.1	Sii	AR047B27.1	Sii AR047B27.1	145	2	2	2	44	2	2	2	32	2	19	ST-145 (2,2,2,44,2,2,2,32,2,19)	neg	WAD-raw	milk	raw milk	WA milk	Côte d'Ivoire			AR047B27.1	1		1		no		1
144	124	AR048B23.3	Sii	AR048B23.3	Sii AR048B23.3	144	40	28	2	43	2	13	43	11	4	23	ST-144 (40,28,2,43,2,13,43,11,4,23)	pos	WAD-raw	milk	raw milk	WA milk	Côte d'Ivoire			AR048B23.3	1		1		no	1	1
120	125	AR049F6.1	Sii	AR049F6.1	Sii AR049F6.1	120	2	2	2	6	2	2	2	42	2	19	ST-120 (2,2,2,6,2,2,2,42,2,19)	pos	WA human feces	human	feces	WA human	Côte d'Ivoire			AR049F6.1	1		1		no	1	1
40	126	AR061A17.2	Sgm	AR061A17.2	Sgm AR061A17.2	40	5	20	4	20	5	5	4	25	5	14	ST-40 (5,20,4,20,5,5,4,25,5,14)	neg	WAD-ferm	milk	fermented milk	WA milk	Côte d'Ivoire			AR061A17.2	n/a	n/a	n/a	n/a	n/a	n/a	n/a
131	127	AR064A16.2	Sii	AR064A16.2	Sii AR064A16.2	131	2	3	2	6	2	2	2	42	2	2	ST-131 (2,3,2,6,2,2,2,42,2,2)	neg	WAD-ferm	milk	fermented milk	WA milk	Côte d'Ivoire	dairy-raw+ferm	distant STs	AR064A16.2	n/a	n/a	n/a	n/a	n/a	n/a	n/a
146	128	AR064B17.1	Sii	AR064B17.1	Sii AR064B17.1	146	3	3	2	2	13	21	2	11	2	2	ST-146 (3,3,2,2,13,21,2,11,2,2)	pos	WAD-raw	milk	raw milk	WA milk	Côte d'Ivoire	dairy-raw+ferm	distant STs	AR064B17.1	n/a	n/a	n/a	n/a	n/a	n/a	n/a
143	129	AR067A26.2	Sii	AR067A26.2	Sii AR067A26.2	143	2	2	2	6	13	2	2	29	2	19	ST-143 (2,2,2,6,13,2,2,29,2,19)	neg	WAD-ferm	milk	fermented milk	WA milk	Côte d'Ivoire			AR067A26.2	n/a	n/a	n/a	n/a	n/a	n/a	n/a
147	130	AR069B17.2	Sii	AR069B17.2	Sii AR069B17.2	147	2	2	2	6	2	2	44	2	2	19	ST-147 (2,2,2,6,2,2,44,2,2,19)	neg	WAD-raw	milk	raw milk	WA milk	Côte d'Ivoire			AR069B17.2	n/a	n/a	n/a	n/a	n/a	n/a	n/a
148	131	AR070B27.2	Sii	AR070B27.2	Sii AR070B27.2	148	3	3	2	6	2	21	11	29	2	2	ST-148 (3,3,2,6,2,21,11,29,2,2)	pos	WAD-raw	milk	raw milk	WA milk	Côte d'Ivoire			AR070B27.2	n/a	n/a	n/a	n/a	n/a	n/a	n/a
79	132	AV4C(2)	Sii	AV4C(2)	Sii AV4C(2)	79	2	28	2	6	2	30	2	40	2	2	ST-79 (2,28,2,6,2,30,2,40,2,2)	pos	WAD-ferm	milk	fermented milk	WA milk	Côte d'Ivoire				n/a	n/a	n/a	n/a	n/a	n/a	n/a
21	133	AV5A(1)Strept	Sii	AV5A(1)Strept	Sii AV5A(1)Strept	21	2	2	2	6	2	2	11	11	2	2	ST-21 (2,2,2,6,2,2,11,11,2,2)	pos	WAD-ferm	milk	fermented milk	WA milk	Côte d'Ivoire				n/a	n/a	n/a	n/a	n/a	n/a	n/a
79	134	AV7C(1)	Sii	AV7C(1)	Sii AV7C(1)	79	2	28	2	6	2	30	2	40	2	2	ST-79 (2,28,2,6,2,30,2,40,2,2)	pos	WAD-ferm	milk	fermented milk	WA milk	Côte d'Ivoire				n/a	n/a	n/a	n/a	n/a	n/a	n/a
80	135	AV8C-1	Sii	AV8C-1	Sii AV8C-1	80	2	2	2	6	2	2	2	3	2	19	ST-80 (2,2,2,6,2,2,2,3,2,19)	neg	WAD-ferm	milk	fermented milk	WA milk	Côte d'Ivoire				n/a	n/a	n/a	n/a	n/a	n/a	n/a
51	136	AZV2A(1)	Sii	AZV2A(1)	Sii AZV2A(1)	51	3	3	5	6	26	5	12	30	16	1	ST-51 (3,3,5,6,26,5,12,30,16,1)	neg	WAD-ferm	milk	fermented milk	WA milk	Côte d'Ivoire				n/a	n/a	n/a	n/a	n/a	n/a	n/a
149	137	CL021B22.1	Sii	CL021B22.1	Sii CL021B22.1	149	3	3	2	1	2	21	2	42	2	16	ST-149 (3,3,2,1,2,21,2,42,2,16)	pos	WAD-raw	milk	raw milk	WA milk	Côte d'Ivoire			CL021B22.1				no answer	no answer
121	138	CL026F1.2.1	Sii	CL026F1.2.1	Sii CL026F1.2.1	121	2	3	2	6	2	2	2	61	2	2	ST-121 (2,3,2,6,2,2,2,61,2,2)	neg	WA human feces	human	feces	WA human	Côte d'Ivoire	human-human	very distant STs. Different dairy adapt. Non consumer of raw or fdp	CL026F1.2.1				no answer	no answer
122	139	CL026F7.2	Sii	CL026F7.2	Sii CL026F7.2	122	3	3	2	1	2	3	2	61	8	2	ST-122 (3,3,2,1,2,3,2,61,8,2)	pos	WA human feces	human	feces	WA human	Côte d'Ivoire	human-human	very distant STs. Different dairy adapt. Non consumer of raw or fdp	CL026F7.2				no answer	no answer
149	140	CL027F1.2.1	Sii	CL027F1.2.1	Sii CL027F1.2.1	149	3	3	2	1	2	21	2	42	2	16	ST-149 (3,3,2,1,2,21,2,42,2,16)	neg	WA human feces	human	feces	WA human	Côte d'Ivoire			CL027F1.2.1				no answer	no answer	1
155	141	CL028F6.1	Sii	CL028F6.1	Sii CL028F6.1	155	30	2	2	6	2	2	2	50	32	2	ST-155 (30,2,2,6,2,2,2,50,32,2)	neg	WA human feces	human	feces	WA human	Côte d'Ivoire			CL028F6.1				no answer	no answer
173	142	CL034F1.1	Sii	CL034F1.1	Sii CL034F1.1	173	2	35	2	40	2	2	41	49	36	2	ST-173 (2,35,2,40,2,2,41,49,36,2)	neg	WA human feces	human	feces	WA human	Côte d'Ivoire	human-human	very distant STs, both not dairy adapted. Tfdp consumer	CL034F1.1	1		1	no answer	yes
174	143	CL034F11.2.1	Sii	CL034F11.2.1	Sii CL034F11.2.1	174	2	3	5	51	2	2	2	42	2	2	ST-174 (2,3,5,51,2,2,2,42,2,2)	neg	WA human feces	human	feces	WA human	Côte d'Ivoire	human-human	very distant STs, both not dairy adapted. Tfdp consumer	CL034F11.2.1	1		1	no answer	yes
123	144	CL037F11.1.1	Sii	CL037F11.1.1	Sii CL037F11.1.1	123	2	28	28	6	2	34	2	29	2	2	ST-123 (2,28,28,6,2,34,2,29,2,2)	pos	WA human feces	human	feces	WA human	Côte d'Ivoire			CL037F11.1.1	1		1	no answer	yes
131	145	CL070F12.2	Sii	CL070F12.2	Sii CL070F12.2	131	2	3	2	6	2	2	2	42	2	2	ST-131 (2,3,2,6,2,2,2,42,2,2)	neg	WA human feces	human	feces	WA human	Côte d'Ivoire			CL070F12.2				no answer	no answer
162	146	CL071F6.2	Sii	CL071F6.2	Sii CL071F6.2	162	3	28	28	2	2	34	2	42	32	2	ST-162 (3,28,28,2,2,34,2,42,32,2)	neg	WA human feces	human	feces	WA human	Côte d'Ivoire			CL071F6.2				no answer	no answer	1	1
163	147	CL078F6.1	Sii	CL078F6.1	Sii CL078F6.1	163	3	3	2	1	2	3	2	51	8	2	ST-163 (3,3,2,1,2,3,2,51,8,2)	neg	WA human feces	human	feces	WA human	Côte d'Ivoire			CL078F6.1				no answer	no answer	1
165	148	CL080F1.1	Sii	CL080F1.1	Sii CL080F1.1	165	40	28	2	43	52	13	43	3	2	23	ST-165 (40,28,2,43,52,13,43,3,2,23)	pos	WA human feces	human	feces	WA human	Côte d'Ivoire	human-human	very distant STs, both dairy adapted. Consumer	CL080F1.1	1	1		no answer	no answer	1
164	149	CL080F11.1.1	Sii	CL080F11.1.1	Sii CL080F11.1.1	164	2	2	2	43	13	2	2	45	2	2	ST-164 (2,2,2,43,13,2,2,45,2,2)	pos	WA human feces	human	feces	WA human	Côte d'Ivoire	human-human	very distant STs, both dairy adapted. Consumer	CL080F11.1.1	1	1		no answer	no answer	1
99	150	D1017	Sgp	D1017	Sgp D1017	99	36	9	26	7	8	35	6	12	13	22	ST-99 (36,9,26,7,8,35,6,12,13,22)	neg	EA human feces	human	feces	EA human	Kenya				n/a	n/a	n/a	n/a	n/a	n/a	n/a
81	151	D105	Sii	D105	Sii D105	81	30	15	2	1	2	21	29	41	2	2	ST-81 (30,15,2,1,2,21,29,41,2,2)	neg	EA human feces	human	feces	EA human	Kenya				n/a	n/a	n/a	n/a	n/a	n/a	n/a
156	152	D1095	Sii	D1095	Sii D1095	156	30	33	27	31	2	30	2	64	2	24	ST-156 (30,33,27,31,2,30,2,64,2,24)	neg	EA human feces	human	feces	EA human	Kenya				n/a	n/a	n/a	n/a	n/a	n/a	n/a
100	153	D1098	Sii	D1098	Sii D1098	100	38	3	2	1	2	3	2	42	8	2	ST-100 (38,3,2,1,2,3,2,42,8,2)	neg	EA human feces	human	feces	EA human	Kenya				n/a	n/a	n/a	n/a	n/a	n/a	n/a
101	154	D1129	Sii	D1129	Sii D1129	101	3	3	2	1	2	3	2	42	8	2	ST-101 (3,3,2,1,2,3,2,42,8,2)	neg	EA human feces	human	feces	EA human	Kenya				n/a	n/a	n/a	n/a	n/a	n/a	n/a
100	155	D1140	Sii	D1140	Sii D1140	100	38	3	2	1	2	3	2	42	8	2	ST-100 (38,3,2,1,2,3,2,42,8,2)	neg	EA human feces	human	feces	EA human	Kenya				n/a	n/a	n/a	n/a	n/a	n/a	n/a
102	156	D1143	Sgm	D1143	Sgm D1143	102	20	34	4	36	47	5	35	25	5	4	ST-102 (20,34,4,36,47,5,35,25,5,4)	neg	EA human feces	human	feces	EA human	Kenya				n/a	n/a	n/a	n/a	n/a	n/a	n/a
103	157	D1150	Sii	D1150	Sii D1150	103	3	3	2	1	2	3	2	59	2	2	ST-103 (3,3,2,1,2,3,2,59,2,2)	neg	EA human feces	human	feces	EA human	Kenya				n/a	n/a	n/a	n/a	n/a	n/a	n/a
104	158	D1186	Sgp	D1186	Sgp D1186	104	36	6	8	37	33	36	40	60	10	22	ST-104 (36,6,8,37,33,36,40,60,10,22)	neg	EA human feces	human	feces	EA human	Kenya				n/a	n/a	n/a	n/a	n/a	n/a	n/a
105	160	D1201	Sii	D1201	Sii D1201	105	30	15	2	1	2	21	30	54	2	2	ST-105 (30,15,2,1,2,21,30,54,2,2)	neg	EA human feces	human	feces	EA human	Kenya				n/a	n/a	n/a	n/a	n/a	n/a	n/a
105	161	D1202	Sii	D1202	Sii D1202	105	30	15	2	1	2	21	30	54	2	2	ST-105 (30,15,2,1,2,21,30,54,2,2)	neg	EA human feces	human	feces	EA human	Kenya				n/a	n/a	n/a	n/a	n/a	n/a	n/a
106	163	D1238	Sgp	D1238	Sgp D1238	106	36	9	6	7	8	7	40	12	13	22	ST-106 (36,9,6,7,8,7,40,12,13,22)	neg	EA human feces	human	feces	EA human	Kenya				n/a	n/a	n/a	n/a	n/a	n/a	n/a
106	164	D1243	Sgp	D1243	Sgp D1243	106	36	9	6	7	8	7	40	12	13	22	ST-106 (36,9,6,7,8,7,40,12,13,22)	neg	EA human feces	human	feces	EA human	Kenya				n/a	n/a	n/a	n/a	n/a	n/a	n/a
107	165	D1254	Sii	D1254	Sii D1254	107	3	3	2	1	2	3	2	56	8	2	ST-107 (3,3,2,1,2,3,2,56,8,2)	neg	EA human feces	human	feces	EA human	Kenya				n/a	n/a	n/a	n/a	n/a	n/a	n/a
108	166	D1266	Sii	D1266	Sii D1266	108	3	3	5	6	45	3	12	57	35	2	ST-108 (3,3,5,6,45,3,12,57,35,2)	neg	EA human feces	human	feces	EA human	Kenya				n/a	n/a	n/a	n/a	n/a	n/a	n/a
157	167	D1267	S. lutetiensis	D1267	S. lutetiensis D1267	157	12	7	3	13	14	14	39	66	17	10	ST-157 (12,7,3,13,14,14,39,66,17,10)	neg	EA human feces	human	feces	EA human	Kenya				n/a	n/a	n/a	n/a	n/a	n/a	n/a
82	168	D1296	Sii	D1296	Sii D1296	82	30	15	2	1	2	21	30	42	2	2	ST-82 (30,15,2,1,2,21,30,42,2,2)	neg	EA human feces	human	feces	EA human	Kenya				n/a	n/a	n/a	n/a	n/a	n/a	n/a
109	169	D1309	Sii	D1309	Sii D1309	109	3	3	2	31	2	2	2	42	2	18	ST-109 (3,3,2,31,2,2,2,42,2,18)	neg	EA human feces	human	feces	EA human	Kenya				n/a	n/a	n/a	n/a	n/a	n/a	n/a
110	170	D1382	Sii	D1382	Sii D1382	110	37	3	2	1	46	2	29	58	8	2	ST-110 (37,3,2,1,46,2,29,58,8,2)	neg	EA human feces	human	feces	EA human	Kenya				n/a	n/a	n/a	n/a	n/a	n/a	n/a
158	171	D1396	Sii	D1396	Sii D1396	158	3	3	2	1	2	3	2	41	8	2	ST-158 (3,3,2,1,2,3,2,41,8,2)	neg	EA human feces	human	feces	EA human	Kenya				n/a	n/a	n/a	n/a	n/a	n/a	n/a
158	172	D1412	Sii	D1412	Sii D1412	158	3	3	2	1	2	3	2	41	8	2	ST-158 (3,3,2,1,2,3,2,41,8,2)	neg	EA human feces	human	feces	EA human	Kenya				n/a	n/a	n/a	n/a	n/a	n/a	n/a
159	174	D1436	Sii	D1436	Sii D1436	159	3	3	2	1	2	2	2	41	32	2	ST-159 (3,3,2,1,2,2,2,41,32,2)	neg	EA human feces	human	feces	EA human	Kenya				n/a	n/a	n/a	n/a	n/a	n/a	n/a
158	175	D1437	Sii	D1437	Sii D1437	158	3	3	2	1	2	3	2	41	8	2	ST-158 (3,3,2,1,2,3,2,41,8,2)	neg	EA human feces	human	feces	EA human	Kenya				n/a	n/a	n/a	n/a	n/a	n/a	n/a
158	176	D1446	Sii	D1446	Sii D1446	158	3	3	2	1	2	3	2	41	8	2	ST-158 (3,3,2,1,2,3,2,41,8,2)	neg	EA human feces	human	feces	EA human	Kenya				n/a	n/a	n/a	n/a	n/a	n/a	n/a
160	177	D1460	Sii	D1460	Sii D1460	160	3	3	2	31	2	21	2	49	8	2	ST-160 (3,3,2,31,2,21,2,49,8,2)	neg	EA human feces	human	feces	EA human	Kenya				n/a	n/a	n/a	n/a	n/a	n/a	n/a
82	180	D23	Sii	D23	Sii D23	82	30	15	2	1	2	21	30	42	2	2	ST-82 (30,15,2,1,2,21,30,42,2,2)	neg	EA human feces	human	feces	EA human	Kenya				n/a	n/a	n/a	n/a	n/a	n/a	n/a
111	181	D261	Sii	D261	Sii D261	111	3	3	2	31	2	3	29	3	2	2	ST-111 (3,3,2,31,2,3,29,3,2,2)	neg	EA human feces	human	feces	EA human	Kenya				n/a	n/a	n/a	n/a	n/a	n/a	n/a
81	182	D299	Sii	D299	Sii D299	81	30	15	2	1	2	21	29	41	2	2	ST-81 (30,15,2,1,2,21,29,41,2,2)	neg	EA human feces	human	feces	EA human	Kenya				n/a	n/a	n/a	n/a	n/a	n/a	n/a
81	183	D407	Sii	D407	Sii D407	81	30	15	2	1	2	21	29	41	2	2	ST-81 (30,15,2,1,2,21,29,41,2,2)	neg	EA human feces	human	feces	EA human	Kenya				n/a	n/a	n/a	n/a	n/a	n/a	n/a
109	184	D479	Sii	D479	Sii D479	109	3	3	2	31	2	2	2	42	2	18	ST-109 (3,3,2,31,2,2,2,42,2,18)	neg	EA human feces	human	feces	EA human	Kenya				n/a	n/a	n/a	n/a	n/a	n/a	n/a
111	185	D570	Sii	D570	Sii D570	111	3	3	2	31	2	3	29	3	2	2	ST-111 (3,3,2,31,2,3,29,3,2,2)	neg	EA human feces	human	feces	EA human	Kenya				n/a	n/a	n/a	n/a	n/a	n/a	n/a
112	186	D616	Sii	D616	Sii D616	112	35	33	2	2	2	30	2	52	32	2	ST-112 (35,33,2,2,2,30,2,52,32,2)	neg	EA human feces	human	feces	EA human	Kenya				n/a	n/a	n/a	n/a	n/a	n/a	n/a
113	187	D634	Sii	D634	Sii D634	113	30	3	24	2	2	2	38	53	34	2	ST-113 (30,3,24,2,2,2,38,53,34,2)	neg	EA human feces	human	feces	EA human	Kenya				n/a	n/a	n/a	n/a	n/a	n/a	n/a
113	188	D638	Sii	D638	Sii D638	113	30	3	24	2	2	2	38	53	34	2	ST-113 (30,3,24,2,2,2,38,53,34,2)	neg	EA human feces	human	feces	EA human	Kenya				n/a	n/a	n/a	n/a	n/a	n/a	n/a
114	189	D651	Sii	D651	Sii D651	114	3	3	2	1	2	34	2	20	32	21	ST-114 (3,3,2,1,2,34,2,20,32,21)	neg	EA human feces	human	feces	EA human	Kenya				n/a	n/a	n/a	n/a	n/a	n/a	n/a
161	190	D726	Sii	D726	Sii D726	161	30	15	2	1	2	21	30	41	2	2	ST-161 (30,15,2,1,2,21,30,41,2,2)	neg	EA human feces	human	feces	EA human	Kenya				n/a	n/a	n/a	n/a	n/a	n/a	n/a
82	191	D753	Sii	D753	Sii D753	82	30	15	2	1	2	21	30	42	2	2	ST-82 (30,15,2,1,2,21,30,42,2,2)	neg	EA human feces	human	feces	EA human	Kenya				n/a	n/a	n/a	n/a	n/a	n/a	n/a
81	192	D76	Sii	D76	Sii D76	81	30	15	2	1	2	21	29	41	2	2	ST-81 (30,15,2,1,2,21,29,41,2,2)	neg	EA human feces	human	feces	EA human	Kenya				n/a	n/a	n/a	n/a	n/a	n/a	n/a
111	193	D931	Sii	D931	Sii D931	111	3	3	2	31	2	3	29	3	2	2	ST-111 (3,3,2,31,2,3,29,3,2,2)	neg	EA human feces	human	feces	EA human	Kenya				n/a	n/a	n/a	n/a	n/a	n/a	n/a
111	194	D933	Sii	D933	Sii D933	111	3	3	2	31	2	3	29	3	2	2	ST-111 (3,3,2,31,2,3,29,3,2,2)	neg	EA human feces	human	feces	EA human	Kenya				n/a	n/a	n/a	n/a	n/a	n/a	n/a
150	195	FN002A21.3	Sii	FN002A21.3	Sii FN002A21.3	150	3	3	2	2	13	21	2	45	2	2	ST-150 (3,3,2,2,13,21,2,45,2,2)	pos	WAD-ferm	milk	fermented milk	WA milk	Côte d'Ivoire	human-dairy	very distant STs, no consumer. Dairy adapted ST in feces but not identical to dairy ersion	FN002A21.3				no answer	no answer
124	196	FN002F11.1	Sii	FN002F11.1	Sii FN002F11.1	124	2	2	2	1	13	2	2	40	2	16	ST-124 (2,2,2,1,13,2,2,40,2,16)	neg	WA human feces	human	feces	WA human	Côte d'Ivoire	human-dairy	very distant STs, no consumer. Dairy adapted ST in feces but not identical to dairy ersion	FN002F11.1				no answer	no answer
125	197	FN002F11.2	Sii	FN002F11.2	Sii FN002F11.2	125	2	3	2	1	2	21	2	42	2	16	ST-125 (2,3,2,1,2,21,2,42,2,16)	pos	WA human feces	human	feces	WA human	Côte d'Ivoire	human-dairy	very distant STs, no consumer. Dairy adapted ST in feces but not identical to dairy ersion	FN002F11.2				no answer	no answer
166	198	FN041F6-1-1	Sii	FN041F6-1-1	Sii FN041F6-1-1	166	3	35	2	46	2	3	2	45	8	2	ST-166 (3,35,2,46,2,3,2,45,8,2)	neg	WA human feces	human	feces	WA human	Côte d'Ivoire			FN041F6.1.1	1	1	1	no answer	no answer
127	199	GKDT016F11.1	Sii	GKDT016F11.1	Sii GKDT016F11.1	127	2	3	2	1	13	21	2	63	2	16	ST-127 (2,3,2,1,13,21,2,63,2,16)	neg	WA human feces	human	feces	WA human	Côte d'Ivoire	human-human	very distant STs. 1 dairy adapt, 1 not. Fdp consumer	GKDT016F11.1	1		1	no answer	yes
126	200	GKDT016F6.1	Sii	GKDT016F6.1	Sii GKDT016F6.1	126	3	3	2	6	2	2	2	3	2	2	ST-126 (3,3,2,6,2,2,2,3,2,2)	pos	WA human feces	human	feces	WA human	Côte d'Ivoire	human-human	very distant STs. 1 dairy adapt, 1 not. Fdp consumer	GKDT016F6.1	1		1	no answer	yes
128	201	GKDT021F12.1	Sii	GKDT021F12.1	Sii GKDT021F12.1	128	2	3	2	6	2	2	2	3	32	2	ST-128 (2,3,2,6,2,2,2,3,32,2)	neg	WA human feces	human	feces	WA human	Côte d'Ivoire			GKDT021F12.1	1	1		no answer	no answer
129	202	GKDT050F11.1	Sii	GKDT050F11.1	Sii GKDT050F11.1	129	2	3	2	6	13	2	2	40	2	2	ST-129 (2,3,2,6,13,2,2,40,2,2)	pos	WA human feces	human	feces	WA human	Côte d'Ivoire			GKDT050F11.1				no answer	no answer
180	203	ICDDRB-NRC-S5	S. lutetiensis	ICDDRB-NRC-S5	S. lutetiensis ICDDRB-NRC-S5	180	12	7	13	3	14	4	39	66	16	10	ST-180 (12,7,13,3,14,4,39,66,16,10)	neg	Asia human feces	human	stool of child hospitalized with acute diarrhea by E. coli	Asia human	Bangladesh				n/a	n/a	n/a	n/a	n/a	n/a	n/a
83	204	LV3A(1)	Sii	LV3A(1)	Sii LV3A(1)	83	2	3	2	6	39	21	11	43	2	2	ST-83 (2,3,2,6,39,21,11,43,2,2)	pos	WAD-ferm	milk	fermented milk	WA milk	Côte d'Ivoire				n/a	n/a	n/a	n/a	n/a	n/a	n/a
84	205	NTUH-8	Sii	NTUH-8	Sii NTUH-8	84	3	3	22	6	40	32	31	3	1	2	ST-84 (3,3,22,6,40,32,31,3,1,2)	neg	human unknown	human	specimen not defined	Asia human	Taiwan				n/a	n/a	n/a	n/a	n/a	n/a	n/a
85	206	PV1(1)	Sgm	PV1(1)	Sgm PV1(1)	85	2	29	14	33	41	32	24	44	22	13	ST-85 (2,29,14,33,41,32,24,44,22,13)	neg	WAD-ferm	milk	fermented milk	WA milk	Côte d'Ivoire				n/a	n/a	n/a	n/a	n/a	n/a	n/a
86	207	PV7(1)	Sii	PV7(1)	Sii PV7(1)	86	2	2	2	6	2	2	2	11	2	19	ST-86 (2,2,2,6,2,2,2,11,2,19)	neg	WAD-ferm	milk	fermented milk	WA milk	Côte d'Ivoire				n/a	n/a	n/a	n/a	n/a	n/a	n/a
87	208	PV9-Str.3	Sii	PV9-Str.3	Sii PV9-Str.3	87	2	2	2	6	2	2	2	2	2	19	ST-87 (2,2,2,6,2,2,2,2,2,19)	neg	WAD-ferm	milk	fermented milk	WA milk	Côte d'Ivoire				n/a	n/a	n/a	n/a	n/a	n/a	n/a
184	209	AG46 BV58	S. equinus	AG46 BV58	S. equinus AG46 BV58	184	44	39	10	53	53	39	48	67	37	9	ST-184 (44,39,10,53,53,39,48,67,37,9)	neg	animal rumen	animal	sheep rumen	unclear animal	unknnown				n/a	n/a	n/a	n/a	n/a	n/a	n/a
181	210	ICDDRB-NRC-S6 SbS6	S. lutetiensis	ICDDRB-NRC-S6 SbS6	S. lutetiensis ICDDRB-NRC-S6 SbS6	181	12	38	13	3	14	4	47	26	11	10	ST-181 (12,38,13,3,14,4,47,26,11,10)	neg	Asia human feces	human	stool of healthy control child	Asia human	Bangladesh				n/a	n/a	n/a	n/a	n/a	n/a	n/a
182	211	ICDDRB-NRC-S3 SgS3	Sgp	ICDDRB-NRC-S3 SgS3	Sgp ICDDRB-NRC-S3 SgS3	182	36	6	6	52	10	7	6	12	10	6	ST-182 (36,6,6,52,10,7,6,12,10,6)	neg	Asia human feces	human	stool of child hospitalized with acute diarrhea by E. coli	Asia human	Bangladesh				n/a	n/a	n/a	n/a	n/a	n/a	n/a
185	212	ICDDRB-NRC-S1	Sgg	ICDDRB-NRC-S1	Sgg ICDDRB-NRC-S1	185	20	5	4	18	54	5	49	68	5	4	ST-185 (20,5,4,18,54,5,49,68,5,4)	neg	Asia human feces	human	stool of child hospitalized with acute diarrhea by E. coli	Asia human	Bangladesh				n/a	n/a	n/a	n/a	n/a	n/a	n/a
183	213	NTS 31106099	Sgg	NTS 31106099	Sgg NTS 31106099	183	17	17	7	9	9	9	15	13	12	8	ST-183 (17,17,7,9,9,9,15,13,12,8)	neg	human blood	human	Infective endocarditis & colorectal carcinoma	Europe human	France				n/a	n/a	n/a	n/a	n/a	n/a	n/a
88	214	P-9	Sii	P-9	Sii P-9	88	29	2	2	2	2	2	2	11	2	2	ST-88 (29,2,2,2,2,2,2,11,2,2)	neg	human unknown	human	specimen not defined	Europe human	Spain				n/a	n/a	n/a	n/a	n/a	n/a	n/a
89	215	42	Sii	42	Sii 42	89	3	3	5	6	6	3	5	45	9	5	ST-89 (3,3,5,6,6,3,5,45,9,5)	neg	Europe dairy	cheese	Grana cheese	Europe food	Italy				n/a	n/a	n/a	n/a	n/a	n/a	n/a
90	216	JIM9345	Sii	JIM9345	Sii JIM9345	90	3	3	5	6	2	3	5	3	9	5	ST-90 (3,3,5,6,2,3,5,3,9,5)	neg	human unknown	human	specimen not defined	Europe human	Spain				n/a	n/a	n/a	n/a	n/a	n/a	n/a
91	217	Pozol	Sii	Pozol	Sii Pozol	91	3	3	2	6	2	3	37	46	1	2	ST-91 (3,3,2,6,2,3,37,46,1,2)	neg	plant	plant	fermented plant	America plant	Mexico				n/a	n/a	n/a	n/a	n/a	n/a	n/a
92	218	SP19-1804-1.3	Sii	SP19-1804-1.3	Sii SP19-1804-1.3	92	30	3	2	1	2	2	32	47	8	2	ST-92 (30,3,2,1,2,2,32,47,8,2)	neg	EA human feces	human	feces	EA human	Kenya				n/a	n/a	n/a	n/a	n/a	n/a	n/a
93	219	SP22-1404-1.1	Sii	SP22-1404-1.1	Sii SP22-1404-1.1	93	31	15	22	22	42	33	33	48	32	2	ST-93 (31,15,22,22,42,33,33,48,32,2)	neg	EA human feces	human	feces	EA human	Kenya				n/a	n/a	n/a	n/a	n/a	n/a	n/a
94	220	SP40-3001-1.1	Sii	SP40-3001-1.1	Sii SP40-3001-1.1	94	32	30	2	1	2	2	34	42	32	2	ST-94 (32,30,2,1,2,2,34,42,32,2)	neg	EA human feces	human	feces	EA human	Kenya				n/a	n/a	n/a	n/a	n/a	n/a	n/a
95	221	SP49-0307-1.3	Sgm	SP49-0307-1.3	Sgm SP49-0307-1.3	95	34	31	4	18	43	5	35	25	33	20	ST-95 (34,31,4,18,43,5,35,25,33,20)	neg	EA human feces	human	feces	EA human	Kenya				n/a	n/a	n/a	n/a	n/a	n/a	n/a
96	222	SP67-0908-2.1.1	Sii	SP67-0908-2.1.1	Sii SP67-0908-2.1.1	96	30	3	2	34	2	30	2	49	32	2	ST-96 (30,3,2,34,2,30,2,49,32,2)	neg	EA human feces	human	feces	EA human	Kenya				n/a	n/a	n/a	n/a	n/a	n/a	n/a
97	223	SP77-0509-6.1	Sii	SP77-0509-6.1	Sii SP77-0509-6.1	97	33	32	23	35	44	3	36	50	32	2	ST-97 (33,32,23,35,44,3,36,50,32,2)	neg	EA human feces	human	feces	EA human	Kenya				n/a	n/a	n/a	n/a	n/a	n/a	n/a
98	224	SP82-1109-2.1	Sii	SP82-1109-2.1	Sii SP82-1109-2.1	98	3	3	2	1	2	2	2	51	32	2	ST-98 (3,3,2,1,2,2,2,51,32,2)	neg	EA human feces	human	feces	EA human	Kenya				n/a	n/a	n/a	n/a	n/a	n/a	n/a
130	225	TFB002F1.2.1	Sii	TFB002F1.2.1	Sii TFB002F1.2.1	130	30	33	2	39	2	2	2	50	32	2	ST-130 (30,33,2,39,2,2,2,50,32,2)	neg	WA human feces	human	feces	WA human	Côte d'Ivoire			TFB002F1.2.1				no answer	no answer
131	226	TKF020F6.1	Sii	TKF020F6.1	Sii TKF020F6.1	131	2	3	2	6	2	2	2	42	2	2	ST-131 (2,3,2,6,2,2,2,42,2,2)	neg	WA human feces	human	feces	WA human	Côte d'Ivoire			TKF020F6.1				no answer	no answer
132	227	TKF022F6.2.1	Sii	TKF022F6.2.1	Sii TKF022F6.2.1	132	39	3	2	2	2	3	2	42	8	21	ST-132 (39,3,2,2,2,3,2,42,8,21)	neg	WA human feces	human	feces	WA human	Côte d'Ivoire	human-human	very distant STs. 1 dairy adapt, 1 not. Fdp consumer	TKF022F6.2.1	1		1	no answer	no
133	228	TKF022F6.2.2	Sii	TKF022F6.2.2	Sii TKF022F6.2.2	133	3	3	2	2	50	21	2	29	2	2	ST-133 (3,3,2,2,50,21,2,29,2,2)	pos	WA human feces	human	feces	WA human	Côte d'Ivoire	human-human	very distant STs. 1 dairy adapt, 1 not. Fdp consumer	TKF022F6.2.2	1		1	no answer	no
167	229	TKF029F11.1.1	Sii	TKF029F11.1.1	Sii TKF029F11.1.1	167	42	33	27	38	2	2	2	42	32	2	ST-167 (42,33,27,38,2,2,2,42,32,2)	neg	WA human feces	human	feces	WA human	Côte d'Ivoire	human-human	very distant STs. 1 dairy adapt, 1 not. Fdp consumer	TKF029F11.1.1	1		1	no answer	no answer
137	230	TKF029F12.1.1	Sii	TKF029F12.1.1	Sii TKF029F12.1.1	137	3	3	2	2	13	3	2	3	2	2	ST-137 (3,3,2,2,13,3,2,3,2,2)	pos	WA human feces	human	feces	WA human	Côte d'Ivoire	human-human	very distant STs. 1 dairy adapt, 1 not. Fdp consumer	TKF029F12.1.1	1		1	no answer	no answer
134	231	TKF033F1.1	Sii	TKF033F1.1	Sii TKF033F1.1	134	3	3	2	1	2	2	2	41	8	2	ST-134 (3,3,2,1,2,2,2,41,8,2)	neg	WA human feces	human	feces	WA human	Côte d'Ivoire			TKF033F1.1				no answer	no answer
135	232	TKF042F1.1	Sii	TKF042F1.1	Sii TKF042F1.1	135	2	3	2	6	2	2	2	63	2	2	ST-135 (2,3,2,6,2,2,2,63,2,2)	neg	WA human feces	human	feces	WA human	Côte d'Ivoire			TKF042F1.1				no answer	no answer
163	233	TKF063F11.1.1.1	Sii	TKF063F11.1.1.1	Sii TKF063F11.1.1.1	163	3	3	2	1	2	3	2	51	8	2	ST-163 (3,3,2,1,2,3,2,51,8,2)	neg	WA human feces	human	feces	WA human	Côte d'Ivoire			TKF063F11.1.1.1				no answer	no answer
175	235	YKA003F1.1	Sii	YKA003F1.1	Sii YKA003F1.1	175	2	28	28	6	2	34	2	2	2	2	ST-175 (2,28,28,6,2,34,2,2,2,2)	neg	WA human feces	human	feces	WA human	Côte d'Ivoire			YKA003F1.1	1	1		yes	no answer
168	236	YKA011F11.2.1	Sii	YKA011F11.2.1	Sii YKA011F11.2.1	168	30	3	2	47	2	2	2	17	18	2	ST-168 (30,3,2,47,2,2,2,17,18,2)	neg	WA human feces	human	feces	WA human	Côte d'Ivoire			YKA011F11.2.1				no answer	no answer
136	237	YYS018F1.1	Sii	YYS018F1.1	Sii YYS018F1.1	136	30	3	27	38	2	2	2	62	18	2	ST-136 (30,3,27,38,2,2,2,62,18,2)	neg	WA human feces	human	feces	WA human	Côte d'Ivoire			YYS018F1.1				no answer	no answer
138	238	YYS021A18.3	Sii	YYS021A18.3	Sii YYS021A18.3	138	3	3	2	1	2	21	2	56	2	16	ST-138 (3,3,2,1,2,21,2,56,2,16)	pos	WA human feces	human	feces	WA human	Côte d'Ivoire			YYS021A18.3				no answer	no answer		1
176	239	YYS027F1.3	Sii	YYS027F1.3	Sii YYS027F1.3	176	3	35	2	2	2	3	2	41	2	2	ST-176 (3,35,2,2,2,3,2,41,2,2)	neg	WA human feces	human	feces	WA human	Côte d'Ivoire			YYS027F1.3	1	1	1	no answer	no answer		1
177	240	YYS045F1.1	Sii	YYS045F1.1	Sii YYS045F1.1	177	30	3	24	47	2	2	2	62	18	2	ST-177 (30,3,24,47,2,2,2,62,18,2)	neg	WA human feces	human	feces	WA human	Côte d'Ivoire	human-human	same ST, likely same isolate. Consumer. Not dairy adapted	YYS045F1.1	1	1	1	yes	no	1	1
177	241	YYS045F1.2	Sii	YYS045F1.2	Sii YYS045F1.2	177	30	3	24	47	2	2	2	62	18	2	ST-177 (30,3,24,47,2,2,2,62,18,2)	neg	WA human feces	human	feces	WA human	Côte d'Ivoire	human-human	same ST, likely same isolate. Consumer. Not dairy adapted	YYS045F1.2	1	1	1	yes	no	1	1
178	242	YYS053F11.2.1	Sii	YYS053F11.2.1	Sii YYS053F11.2.1	178	43	3	2	22	2	2	46	51	32	2	ST-178 (43,3,2,22,2,2,46,51,32,2)	neg	WA human feces	human	feces	WA human	Côte d'Ivoire			YYS053F11.2.1	1	1		no	no answer
169	243	YYS060F11.1.1	Sii	YYS060F11.1.1	Sii YYS060F11.1.1	169	30	3	24	47	2	2	2	53	34	2	ST-169 (30,3,24,47,2,2,2,53,34,2)	neg	WA human feces	human	feces	WA human	Côte d'Ivoire			YYS060F11.1.1				no answer	no answer		1
137	244	YYS069F11.1	Sii	YYS069F11.1	Sii YYS069F11.1	137	3	3	2	2	13	3	2	3	2	2	ST-137 (3,3,2,2,13,3,2,3,2,2)	pos	WA human feces	human	feces	WA human	Côte d'Ivoire			YYS069F11.1	1	1	1	no answer	no answer	1
170	245	YYS073F11.3	Sgg	YYS073F11.3	Sgg YYS073F11.3	170	41	37	14	49	21	38	45	13	21	13	ST-170 (41,37,14,49,21,38,45,13,21,13)	neg	WA human feces	human	feces	WA human	Côte d'Ivoire	human-human	different species S. lut and Sgg	YYS073F11.3	1		1	no answer	no answer
171	246	YYS073F12.1.2	S. lutetiensis	YYS073F12.1.2	S. lutetiensis YYS073F12.1.2	171	12	7	15	48	3	4	39	26	16	10	ST-171 (12,7,15,48,3,4,39,26,16,10)	neg	WA human feces	human	feces	WA human	Côte d'Ivoire	human-human	different species S. lut and S. lutetiensis	YYS073F12.1.2	1		1	no answer	no answer
186	247	GA-1	S. equinus	GA-1	S. equinus GA-1	186	52	40	10	57	61	45	56	75	15	9	ST-186 (52,40,10,57,61,45,56,75,15,9)	neg	unknown	unknown	unknown	unknown	unknown				n/a	n/a	n/a	n/a	n/a	n/a	n/a
187	248	Sb10	S. equinus	Sb10	S. equinus Sb10	187	62	23	35	70	73	55	67	84	51	31	ST-187 (62,23,35,70,73,55,67,84,51,31)	neg	animal unknown	animal	bos taurus	unknown	Australia				n/a	n/a	n/a	n/a	n/a	n/a	n/a
188	249	Sb04	S. equinus	Sb04	S. equinus Sb04	188	65	55	36	72	74	56	69	86	54	35	ST-188 (65,55,36,72,74,56,69,86,54,35)	neg	animal unknown	animal	bos indicus cross	unknown	Australia				n/a	n/a	n/a	n/a	n/a	n/a	n/a
189	250	Sb17	S. equinus	Sb17	S. equinus Sb17	189	60	53	20	24	71	53	65	80	51	33	ST-189 (60,53,20,24,71,53,65,80,51,33)	neg	animal unknown	animal	bos indicus cross	unknown	Australia				n/a	n/a	n/a	n/a	n/a	n/a	n/a
190	251	Ye01	S. equinus	Ye01	S. equinus Ye01	190	45	45	29	54	55	40	50	70	38	25	ST-190 (45,45,29,54,55,40,50,70,38,25)	neg	animal unknown	animal	capra hicus	unknown	Australia				n/a	n/a	n/a	n/a	n/a	n/a	n/a
191	252	Sb18	S. equinus	Sb18	S. equinus Sb18	191	59	52	33	24	70	3	65	82	46	31	ST-191 (59,52,33,24,70,3,65,82,46,31)	neg	animal unknown	animal	bos indicus cross	unknown	Australia				n/a	n/a	n/a	n/a	n/a	n/a	n/a
192	253	C277	S. equinus	C277	S. equinus C277	192	53	43	10	61	63	11	58	77	45	9	ST-192 (53,43,10,61,63,11,58,77,45,9)	neg	unknown	unknown	unknown	unknown	unknown				n/a	n/a	n/a	n/a	n/a	n/a	n/a
193	254	MPR2	S. equinus	MPR2	S. equinus MPR2	193	51	41	10	59	59	43	54	73	42	28	ST-193 (51,41,10,59,59,43,54,73,42,28)	neg	unknown	unknown	unknown	unknown	unknown				n/a	n/a	n/a	n/a	n/a	n/a	n/a
194	255	Sb05	S. equinus	Sb05	S. equinus Sb05	194	64	44	30	63	65	48	60	79	46	30	ST-194 (64,44,30,63,65,48,60,79,46,30)	neg	animal unknown	animal	bos indicus cross	unknown	Australia				n/a	n/a	n/a	n/a	n/a	n/a	n/a
195	256	pGA-7	S. equinus	pGA-7	S. equinus pGA-7	195	49	42	10	57	58	11	52	72	15	26	ST-195 (49,42,10,57,58,11,52,72,15,26)	neg	unknown	unknown	unknown	unknown	unknown				n/a	n/a	n/a	n/a	n/a	n/a	n/a
196	257	Sb09	S. equinus	Sb09	S. equinus Sb09	196	63	49	10	71	56	43	68	85	41	9	ST-196 (63,49,10,71,56,43,68,85,41,9)	neg	animal unknown	animal	capra hicus	unknown	Australia				n/a	n/a	n/a	n/a	n/a	n/a	n/a
197	258	pR-5	S. equinus	pR-5	S. equinus pR-5	197	48	47	10	56	57	41	17	71	40	26	ST-197 (48,47,10,56,57,41,17,71,40,26)	neg	unknown	unknown	unknown	unknown	unknown				n/a	n/a	n/a	n/a	n/a	n/a	n/a
198	259	H24	S. equinus	H24	S. equinus H24	198	11	46	10	60	60	44	55	74	43	29	ST-198 (11,46,10,60,60,44,55,74,43,29)	neg	unknown	unknown	unknown	unknown	unknown				n/a	n/a	n/a	n/a	n/a	n/a	n/a
192	260	ES1	S. equinus	ES1	S. equinus ES1	192	53	43	10	61	63	11	58	77	45	9	ST-192 (53,43,10,61,63,11,58,77,45,9)	neg	unknown	unknown	unknown	unknown	unknown				n/a	n/a	n/a	n/a	n/a	n/a	n/a
193	261	MPR1	S. equinus	MPR1	S. equinus MPR1	193	51	41	10	59	59	43	54	73	42	28	ST-193 (51,41,10,59,59,43,54,73,42,28)	neg	unknown	unknown	unknown	unknown	unknown				n/a	n/a	n/a	n/a	n/a	n/a	n/a
199	262	Sb13	S. equinus	Sb13	S. equinus Sb13	199	61	54	34	69	72	54	66	83	52	34	ST-199 (61,54,34,69,72,54,66,83,52,34)	neg	unknown	unknown	unknown	unknown	unknown				n/a	n/a	n/a	n/a	n/a	n/a	n/a
200	263	MPR4	S. equinus	MPR4	S. equinus MPR4	200	50	48	10	58	56	42	53	15	41	27	ST-200 (50,48,10,58,56,42,53,15,41,27)	neg	unknown	unknown	unknown	unknown	unknown				n/a	n/a	n/a	n/a	n/a	n/a	n/a
201	264	SI	S. equinus	SI	S. equinus SI	201	47	49	10	55	56	11	51	70	39	9	ST-201 (47,49,10,55,56,11,51,70,39,9)	neg	unknown	unknown	unknown	unknown	unknown				n/a	n/a	n/a	n/a	n/a	n/a	n/a
202	265	Sb20	S. equinus	Sb20	S. equinus Sb20	202	55	23	31	64	66	49	61	80	47	31	ST-202 (55,23,31,64,66,49,61,80,47,31)	neg	animal unknown	animal	bos indicus cross	unknown	Australia				n/a	n/a	n/a	n/a	n/a	n/a	n/a
203	266	DD02	Sgg	DD02	Sgg DD02	203	57	37	14	67	69	9	64	13	21	8	ST-203 (57,37,14,67,69,9,64,13,21,8)	neg	animal nose	animal	nasopharynx/oral cavity of primates Propithecus verreauxi	Africa animal	Madagascar				n/a	n/a	n/a	n/a	n/a	n/a	n/a
204	267	DD03	Sgg	DD03	Sgg DD03	204	58	37	14	68	69	9	64	13	21	8	ST-204 (58,37,14,68,69,9,64,13,21,8)	neg	animal nose	animal	nasopharynx/oral cavity of primates	Africa animal	Madagascar				n/a	n/a	n/a	n/a	n/a	n/a	n/a
205	268	NTS 31307655	Sgg	NTS 31307655	Sgg NTS 31307655	205	46	17	7	9	9	9	15	69	12	8	ST-205 (46,17,7,9,9,9,15,69,12,8)	neg	human blood	human	blood by aortic valve infective endocarditis	Europe human	France				n/a	n/a	n/a	n/a	n/a	n/a	n/a
205	269	NTS 31301958	Sgg	NTS 31301958	Sgg NTS 31301958	205	46	17	7	9	9	9	15	69	12	8	ST-205 (46,17,7,9,9,9,15,69,12,8)	neg	human blood	human	blood infective endocarditis	Europe human	France				n/a	n/a	n/a	n/a	n/a	n/a	n/a
206	270	VTM3R42	Sgg	VTM3R42	Sgg VTM3R42	206	54	24	37	33	62	46	57	76	44	8	ST-206 (54,24,37,33,62,46,57,76,44,8)	neg	animal rumen	animal	moose rumen	unknown	unknown				n/a	n/a	n/a	n/a	n/a	n/a	n/a
206	271	VTM3R24	Sgg	VTM3R24	Sgg VTM3R24	206	54	24	37	33	62	46	57	76	44	8	ST-206 (54,24,37,33,62,46,57,76,44,8)	neg	animal rumen	animal	moose rumen	unknown	unknown				n/a	n/a	n/a	n/a	n/a	n/a	n/a
207	272	VTM1R27	Sgg	VTM1R27	Sgg VTM1R27	207	29	51	37	66	68	51	63	81	49	8	ST-207 (29,51,37,66,68,51,63,81,49,8)	neg	animal rumen	animal	moose rumen	unknown	unknown				n/a	n/a	n/a	n/a	n/a	n/a	n/a
207	273	VTM1R29	Sgg	VTM1R29	Sgg VTM1R29	207	29	51	37	66	68	51	63	81	49	8	ST-207 (29,51,37,66,68,51,63,81,49,8)	neg	animal rumen	animal	moose rumen	unknown	unknown				n/a	n/a	n/a	n/a	n/a	n/a	n/a
208	274	VTM2R47	Sgg	VTM2R47	Sgg VTM2R47	208	56	50	37	65	67	50	62	76	48	32	ST-208 (56,50,37,65,67,50,62,76,48,32)	neg	animal rumen	animal	moose rumen	unknown	unknown				n/a	n/a	n/a	n/a	n/a	n/a	n/a
209	275	ATCC 700065	Sgg	ATCC 700065	Sgg ATCC 700065	209	9	8	14	62	64	47	59	78	21	8	ST-209 (9,8,14,62,64,47,59,78,21,8)	neg	animal rumen	animal	goat rumen	animal	Australia				n/a	n/a	n/a	n/a	n/a	n/a	n/a
209	276	LMG 15572	Sgg	LMG 15572	Sgg LMG 15572	209	9	8	14	62	64	47	59	78	21	8	ST-209 (9,8,14,62,64,47,59,78,21,8)	neg	unknown	unknown	unknown	unknown	unknown				n/a	n/a	n/a	n/a	n/a	n/a	n/a
210	277	DD06	S. lutetiensis	DD06	S. lutetiensis DD06	210	12	7	32	8	14	52	39	26	50	10	ST-210 (12,7,32,8,14,52,39,26,50,10)	neg	animal nose	animal	nose of lemur catta	Europe animal	Germany				n/a	n/a	n/a	n/a	n/a	n/a	n/a
