# Supplementary material for: Risk factors for the carriage of Streptococcus infantarius subspecies infantarius isolated from African fermented dairy products
Source: PLoS One. 2019 Nov 27;14(11):e0225452. doi: 10.1371/journal.pone.0225452 (PMC6881063; doi:10.1371/journal.pone.0225452)
Supplement: S3 Table — All 4613 isolates processed in this study including identification results are listed. (XLSX) [file pone.0225452.s004.xlsx]

## Sheet: Isolates Korhogo field study
ID Isolate	ID Participant	ID Sample	Sample Type	Growth Media	Feces per 900µL (in mg)	ID Dilution 10^	Number of colony types	Total CFU on plate	CFU of specific morphology on plate	Colony morphology	H2O2 testing	16S SBSEC PCR	ID Bacteria	SBSEC sample status	groEL Sequencing	16S sequencing	ID Rep pattern	LacS presence	LacZ presence	SBSEC MLST Sequence type
AR001F1.2	AR001	AR001F	F=human fecal sample	MS	226	-4	2	188	105	blue, round, smooth	negative	SBSEC negative	no SBSEC	no SBSEC detected
AR001F1.3	AR001	AR001F	F=human fecal sample	MS	226	-4	2	188	105	blue, round, smooth	negative	SBSEC negative	no SBSEC	no SBSEC detected
AR001F2.1	AR001	AR001F	F=human fecal sample	MS	226	-4	2	188	83	black, round, smooth	negative	SBSEC negative	no SBSEC	no SBSEC detected
AR001F2.2	AR001	AR001F	F=human fecal sample	MS	226	-4	2	188	83	black, round, smooth	negative	SBSEC negative	no SBSEC	no SBSEC detected
AR001F2.3	AR001	AR001F	F=human fecal sample	MS	226	-4	2	188	83	black, round, smooth	negative	SBSEC negative	no SBSEC	no SBSEC detected
AR001F7.2	AR001	AR001F	F=human fecal sample	MS	226	-5	3	22	18	black, round, smooth	negative	SBSEC negative	no SBSEC	no SBSEC detected
AR001F7.3	AR001	AR001F	F=human fecal sample	MS	226	-5	3	22	18	black, round, smooth	negative	SBSEC negative	no SBSEC	no SBSEC detected
AR001F8.1	AR001	AR001F	F=human fecal sample	MS	226	-5	3	22	2	black, round, dry, rough	negative	SBSEC negative	no SBSEC	no SBSEC detected
AR001F8.2	AR001	AR001F	F=human fecal sample	MS	226	-5	3	22	2	black, round, dry, rough	negative	SBSEC negative	no SBSEC	no SBSEC detected
AR002F	AR002	AR002F	F=human fecal sample	none	no sample					no sample		no sample	no growth, no DNA	unclear
AR002F01.1	AR002	AR002F	F=human fecal sample	MS	no sample					no sample		no sample	no growth, no DNA	unclear
AR003F1.1.1.1	AR003	AR003F	F=human fecal sample	MS	367	-4	overgrown	overgrown	2	large, light blue, slimy	negative	SBSEC positive	SBSEC subspecies not determined	SBSEC_present_subspecies not determined			n/a
AR003F1.2.1	AR003	AR003F	F=human fecal sample	MS	367	-4	overgrown	overgrown	2	large, light blue, slimy	negative	SBSEC positive	Streptococcus infantarius subsp. infantarius	SBSEC_present_subspecies not determined	98.13%Identity over 1,125.00bp to Streptococcus infantarius subsp. infantarius CJ18, complete genome		I (16.06)	negative	negative	151
AR003F1.2.1.1	AR003	AR003F	F=human fecal sample	MS	367	-4	overgrown	overgrown	2	large, light blue, slimy		not tested	no SBSEC	SBSEC_present_subspecies not determined		SBSEC	SEE ORIGINAL ENTRY			no SBSEC, no MLST
AR003F1.2.1.2	AR003	AR003F	F=human fecal sample	MS	367	-4	overgrown	overgrown	2	large, light blue, slimy		not tested	no SBSEC	SBSEC_present_subspecies not determined		SBSEC	SEE ORIGINAL ENTRY			no SBSEC, no MLST
AR003F11.1	AR003	AR003F	F=human fecal sample	MS	367	-6	2	82	66	black, round, smooth	negative	SBSEC negative	no SBSEC	SBSEC_present_subspecies not determined			n/a
AR003F11.2	AR003	AR003F	F=human fecal sample	MS	367	-6	2	82	66	black, round, smooth	negative	SBSEC negative	no SBSEC	SBSEC_present_subspecies not determined			n/a
AR003F11.3	AR003	AR003F	F=human fecal sample	MS	367	-6	2	82	66	black, round, smooth	negative	SBSEC negative	no SBSEC	SBSEC_present_subspecies not determined			n/a
AR003F12.1	AR003	AR003F	F=human fecal sample	MS	367	-6	2	82	16	blue, round, smooth	negative	SBSEC negative	no SBSEC	SBSEC_present_subspecies not determined			n/a
AR003F12.2	AR003	AR003F	F=human fecal sample	MS	367	-6	2	82	16	blue, round, smooth	negative	SBSEC negative	no SBSEC	SBSEC_present_subspecies not determined			n/a
AR003F12.3	AR003	AR003F	F=human fecal sample	MS	367	-6	2	82	16	blue, round, smooth	negative	SBSEC negative	no SBSEC	SBSEC_present_subspecies not determined			n/a
AR003F2.1.1	AR003	AR003F	F=human fecal sample	MS	367	-4	overgrown	overgrown	7	light blue, slimy, medium-sized	negative	SBSEC positive	Streptococcus infantarius subsp. infantarius	SBSEC_present_subspecies not determined	99.00%Identity over 1,087.00bp to Streptococcus infantarius subsp. infantarius CJ18, complete genome		M(17.06)	negative	negative	SBSEC, MLST not yet
AR003F2.2	AR003	AR003F	F=human fecal sample	MS	367	-4	overgrown	overgrown	7	light blue, slimy, medium-sized	negative	SBSEC positive	SBSEC subspecies not determined	SBSEC_present_subspecies not determined			not pure
AR003F2.2.1	AR003	AR003F	F=human fecal sample	MS	367	-4	overgrown	overgrown	7	light blue, slimy, medium-sized		not tested due to rep fingerprint	no SBSEC	SBSEC_present_subspecies not determined			M(17.06)			no SBSEC, no MLST
AR003F2.2.2	AR003	AR003F	F=human fecal sample	MS	367	-4	overgrown	overgrown	7	light blue, slimy, medium-sized		SBSEC negative	no SBSEC	SBSEC_present_subspecies not determined			L(17)	positive	positive	no SBSEC, no MLST
AR003F2.3.1	AR003	AR003F	F=human fecal sample	MS	367	-4	overgrown	overgrown	7	light blue, slimy, medium-sized	negative	SBSEC positive	SBSEC subspecies not determined	SBSEC_present_subspecies not determined			M(17.06)			no SBSEC, no MLST
AR003F6.1	AR003	AR003F	F=human fecal sample	MS	367	-5	overgrown	overgrown	2	blue, slimy, medium-sized	negative	SBSEC positive	Streptococcus infantarius subsp. infantarius	SBSEC_present_subspecies not determined	98.59%Identity over 1,128.00bp to Streptococcus infantarius subsp. infantarius CJ18, complete genome		A (16.06)	negative	negative	SBSEC, MLST not yet
AR003F6.2	AR003	AR003F	F=human fecal sample	MS	367	-5	overgrown	overgrown	2	blue, slimy, medium-sized	negative	SBSEC positive	SBSEC subspecies not determined	SBSEC_present_subspecies not determined			A (16.06)			no SBSEC, no MLST
AR004F1.1.1	AR004	AR004F	F=human fecal sample	MS	110	-3	3	>604	4	light blue, smooth, slimy, large	negative	SBSEC positive	SBSEC subspecies not determined	SBSEC_present_Sii			M(17.06)			no SBSEC, no MLST
AR004F1.2.1	AR004	AR004F	F=human fecal sample	MS	110	-3	3	>604	4	light blue, smooth, slimy, large	negative	SBSEC positive	Streptococcus infantarius subsp. infantarius	SBSEC_present_Sii	98.58%Identity over 1,126.00bp to Streptococcus infantarius subsp. infantarius CJ18, complete genome		A (16.06)	negative	negative	SBSEC, MLST not yet
AR004F1.3	AR004	AR004F	F=human fecal sample	MS	110	-3	3	>604	4	light blue, smooth, slimy, large	negative	SBSEC positive	SBSEC subspecies not determined	SBSEC_present_Sii			M(17.06)			no SBSEC, no MLST
AR004F11.1	AR004	AR004F	F=human fecal sample	MS	110	-5	1	7	7	black, round, smooth	negative	SBSEC negative	no SBSEC	SBSEC_present_Sii
AR004F11.2	AR004	AR004F	F=human fecal sample	MS	110	-5	1	7	7	black, round, smooth	negative	SBSEC negative	no SBSEC	SBSEC_present_Sii
AR004F11.3	AR004	AR004F	F=human fecal sample	MS	110	-5	1	7	7	black, round, smooth	negative	SBSEC negative	no SBSEC	SBSEC_present_Sii
AR004F2.1	AR004	AR004F	F=human fecal sample	MS	110	-3	3	>604	>300	black, pinpoint	negative	SBSEC negative	no SBSEC	SBSEC_present_Sii
AR004F2.2	AR004	AR004F	F=human fecal sample	MS	110	-3	3	>604	>300	black, pinpoint	negative	SBSEC negative	no SBSEC	SBSEC_present_Sii
AR004F2.3	AR004	AR004F	F=human fecal sample	MS	110	-3	3	>604	>300	black, pinpoint	negative	SBSEC negative	no SBSEC	SBSEC_present_Sii
AR004F3.1	AR004	AR004F	F=human fecal sample	MS	110	-3	3	>604	>300	blue, pinpoint	negative	SBSEC negative	no SBSEC	SBSEC_present_Sii
AR004F3.2	AR004	AR004F	F=human fecal sample	MS	110	-3	3	>604	>300	blue, pinpoint	negative	SBSEC negative	no SBSEC	SBSEC_present_Sii
AR004F3.3	AR004	AR004F	F=human fecal sample	MS	110	-3	3	>604	>300	blue, pinpoint	negative	SBSEC negative	no SBSEC	SBSEC_present_Sii
AR004F6.1	AR004	AR004F	F=human fecal sample	MS	110	-4	3	80	3	blue (with dark blue in middle), frayed, slimy, smooth	negative	SBSEC positive	Streptococcus infantarius subsp. infantarius	SBSEC_present_Sii	98.58%Identity over 1,126.00bp to Streptococcus infantarius subsp. infantarius CJ18, complete genome		M(17.06)	negative	negative	152
AR004F6.2	AR004	AR004F	F=human fecal sample	MS	110	-4	3	80	3	blue (with dark blue in middle), frayed, slimy, smooth	negative	SBSEC positive	SBSEC subspecies not determined	SBSEC_present_Sii			M(17.06)			no SBSEC, no MLST
AR004F6.3	AR004	AR004F	F=human fecal sample	MS	110	-4	3	80	3	blue (with dark blue in middle), frayed, slimy, smooth	negative	SBSEC positive	SBSEC subspecies not determined	SBSEC_present_Sii			M(17.06)			no SBSEC, no MLST
AR004F7.1	AR004	AR004F	F=human fecal sample	MS	110	-4	3	80	66	blue, round, smooth	negative	SBSEC negative	no SBSEC	SBSEC_present_Sii
AR004F7.2	AR004	AR004F	F=human fecal sample	MS	110	-4	3	80	66	blue, round, smooth	negative	SBSEC negative	no SBSEC	SBSEC_present_Sii
AR004F7.3	AR004	AR004F	F=human fecal sample	MS	110	-4	3	80	66	blue, round, smooth	negative	SBSEC negative	no SBSEC	SBSEC_present_Sii
AR004F8.1	AR004	AR004F	F=human fecal sample	MS	110	-4	3	80	11	black, round, smooth	negative	SBSEC negative	no SBSEC	SBSEC_present_Sii
AR004F8.2	AR004	AR004F	F=human fecal sample	MS	110	-4	3	80	11	black, round, smooth	negative	SBSEC negative	no SBSEC	SBSEC_present_Sii
AR004F8.3	AR004	AR004F	F=human fecal sample	MS	110	-4	3	80	11	black, round, smooth	negative	SBSEC negative	no SBSEC	SBSEC_present_Sii
AR011F11.1	AR011	AR011F	F=human fecal sample	MS	134	-8	1	452	452	dark blue, pinpoint	negative	SBSEC negative	no SBSEC	SBSEC_present_Sii
AR011F11.2	AR011	AR011F	F=human fecal sample	MS	134	-8	1	452	452	dark blue, pinpoint	negative	SBSEC negative	no SBSEC	SBSEC_present_Sii
AR011F11.3	AR011	AR011F	F=human fecal sample	MS	134	-8	1	452	452	dark blue, pinpoint	negative	SBSEC negative	no SBSEC	SBSEC_present_Sii
AR011F11.4	AR011	AR011F	F=human fecal sample	MS	134	-8	1	452	452	dark blue, pinpoint	negative	SBSEC negative	no SBSEC	SBSEC_present_Sii
AR011F11.5	AR011	AR011F	F=human fecal sample	MS	134	-8	1	452	452	dark blue, pinpoint	negative	SBSEC negative	no SBSEC	SBSEC_present_Sii
AR011F11.6	AR011	AR011F	F=human fecal sample	MS	134	-8	1	452	452	dark blue, pinpoint	negative	SBSEC negative	no SBSEC	SBSEC_present_Sii
AR011F2.1	AR011	AR011F	F=human fecal sample	MS	134	-6	2	>304	4	slimy, blue, large	negative	SBSEC positive	SBSEC subspecies not determined	SBSEC_present_Sii			A (16.06)			no SBSEC, no MLST
AR011F2.2.1	AR011	AR011F	F=human fecal sample	MS	134	-6	2	>304	4	slimy, blue, large	negative	SBSEC positive	Streptococcus infantarius subsp. infantarius	SBSEC_present_Sii	98.92%Identity over 1,113.00bp to Streptococcus infantarius subsp. infantarius CJ18, complete genome		M(17.06)	negative	negative	SBSEC, MLST not yet
AR011F2.3.1	AR011	AR011F	F=human fecal sample	MS	134	-6	2	>304	4	slimy, blue, large	negative	SBSEC positive	SBSEC subspecies not determined	SBSEC_present_Sii			A (16.06)			no SBSEC, no MLST
AR011F7.1.1	AR011	AR011F	F=human fecal sample	MS	134	-7	2	>302	2	slimy, blue, large	negative	SBSEC positive	Streptococcus infantarius subsp. infantarius	SBSEC_present_Sii	98.91%Identity over 1,103.00bp to Streptococcus infantarius subsp. infantarius CJ18, complete genome		A (16.06)	negative	negative	SBSEC, MLST not yet
AR011F7.2.1	AR011	AR011F	F=human fecal sample	MS	134	-7	2	>302	2	slimy, blue, large	negative	SBSEC positive	SBSEC subspecies not determined	SBSEC_present_Sii			A (16.06)			no SBSEC, no MLST
AR012F1.1	AR012	AR012F	F=human fecal sample	MS	249	-5	3	>203	>100	blue, pp	negative	SBSEC negative	no SBSEC	no SBSEC detected
AR012F1.2	AR012	AR012F	F=human fecal sample	MS	249	-5	3	>203	>100	blue, pp	negative	SBSEC negative	no SBSEC	no SBSEC detected
AR012F1.3	AR012	AR012F	F=human fecal sample	MS	249	-5	3	>203	>100	blue, pp	negative	SBSEC negative	no SBSEC	no SBSEC detected
AR012F11.1	AR012	AR012F	F=human fecal sample	MS	249	-8	1	9	9	blue, round, middle-sized	negative	SBSEC negative	no SBSEC	no SBSEC detected
AR012F11.2	AR012	AR012F	F=human fecal sample	MS	249	-8	1	9	9	blue, round, middle-sized	negative	SBSEC negative	no SBSEC	no SBSEC detected
AR012F11.3	AR012	AR012F	F=human fecal sample	MS	249	-8	1	9	9	blue, round, middle-sized	negative	SBSEC negative	no SBSEC	no SBSEC detected
AR012F2.1	AR012	AR012F	F=human fecal sample	MS	249	-5	3	>203	>100	blue, round, middle-sized, slimy	negative	SBSEC negative	no SBSEC	no SBSEC detected
AR012F2.2	AR012	AR012F	F=human fecal sample	MS	249	-5	3	>203	>100	blue, round, middle-sized, slimy	negative	SBSEC negative	no SBSEC	no SBSEC detected
AR012F2.3	AR012	AR012F	F=human fecal sample	MS	249	-5	3	>203	>100	blue, round, middle-sized, slimy	negative	SBSEC negative	no SBSEC	no SBSEC detected
AR012F7.1	AR012	AR012F	F=human fecal sample	MS	249	-6	3	43	30	blue, round, middle-sized, slimy	negative	SBSEC negative	no SBSEC	no SBSEC detected
AR012F7.2	AR012	AR012F	F=human fecal sample	MS	249	-6	3	43	30	blue, round, middle-sized, slimy	negative	SBSEC negative	no SBSEC	no SBSEC detected
AR012F7.3	AR012	AR012F	F=human fecal sample	MS	249	-6	3	43	30	blue, round, middle-sized, slimy	negative	SBSEC negative	no SBSEC	no SBSEC detected
AR012F8.1	AR012	AR012F	F=human fecal sample	MS	249	-6	3	43	12	light blue, round with pinpoint in middle	negative	SBSEC negative	no SBSEC	no SBSEC detected
AR012F8.2	AR012	AR012F	F=human fecal sample	MS	249	-6	3	43	12	light blue, round with pinpoint in middle	negative	SBSEC negative	no SBSEC	no SBSEC detected
AR012F8.3	AR012	AR012F	F=human fecal sample	MS	249	-6	3	43	12	light blue, round with pinpoint in middle	negative	SBSEC negative	no SBSEC	no SBSEC detected
AR014F1.1.1	AR014	AR014F	F=human fecal sample	MS	112	-3	overgrown	overgrown	22	blue, slimy, round		SBSEC positive	Streptococcus infantarius subsp. infantarius	SBSEC_present_Sii	98.57%Identity over 1,115.00bp to Streptococcus infantarius subsp. infantarius CJ18, complete genome		C (16.06)	negative	negative	SBSEC, MLST not yet
AR014F1.2.1	AR014	AR014F	F=human fecal sample	MS	112	-3	overgrown	overgrown	22	blue, slimy, round		SBSEC positive	Streptococcus infantarius subsp. infantarius	SBSEC_present_Sii	99.07%Identity over 1,072.00bp to Streptococcus infantarius subsp. infantarius CJ18, complete genome		N(17.06)	negative	negative	SBSEC, MLST not yet
AR014F1.3.1	AR014	AR014F	F=human fecal sample	MS	112	-3	overgrown	overgrown	22	blue, slimy, round		SBSEC positive	Streptococcus infantarius subsp. infantarius	SBSEC_present_Sii	Julia only with new groELprimers: 98.12%Identity over 550bp to Streptococcus infantarius subsp. Infantarius CJ18, complete genome		A(24.06)	negative	negative	SBSEC, MLST not yet
AR014F1.3.2	AR014	AR014F	F=human fecal sample	MS	112	-3	overgrown	overgrown	22	blue, slimy, round		SBSEC negative	no SBSEC	SBSEC_present_Sii			V(24.06)	negative	negative	no SBSEC, no MLST
AR014F11.1	AR014	AR014F	F=human fecal sample	MS	112	-8	1	53	53	black, round, smooth	negative	SBSEC negative	no SBSEC	SBSEC_present_Sii
AR014F11.2	AR014	AR014F	F=human fecal sample	MS	112	-8	1	53	53	black, round, smooth	negative	SBSEC negative	no SBSEC	SBSEC_present_Sii
AR014F11.3	AR014	AR014F	F=human fecal sample	MS	112	-8	1	53	53	black, round, smooth	negative	SBSEC negative	no SBSEC	SBSEC_present_Sii
AR015F1.1.1	AR015	AR015F	F=human fecal sample	MS	139	-5	1	13	13	blue, slimy, droplike (overgrown)		SBSEC positive	Streptococcus infantarius subsp. infantarius	SBSEC_present_subspecies not determined	99.65%Identity over 868bp to Streptococcus infantarius subsp. infantarius CJ18, complete genome		M(17.06)	negative	negative	SBSEC, MLST not yet
AR015F1.2.1	AR015	AR015F	F=human fecal sample	MS	139	-5	1	13	13	blue, slimy, droplike (overgrown)		SBSEC positive	SBSEC subspecies not determined	SBSEC_present_subspecies not determined			M(17.06)			no SBSEC, no MLST
AR015F1.3.1	AR015	AR015F	F=human fecal sample	MS	139	-5	1	13	13	blue, slimy, droplike (overgrown)		SBSEC positive	SBSEC subspecies not determined	SBSEC_present_subspecies not determined			M(17.06)			no SBSEC, no MLST
AR015F11.1	AR015	AR015F	F=human fecal sample	MS	139	-8	2	6	5	black, round, smooth	negative	SBSEC negative	no SBSEC	SBSEC_present_subspecies not determined
AR015F11.2	AR015	AR015F	F=human fecal sample	MS	139	-8	2	6	5	black, round, smooth	negative	SBSEC negative	no SBSEC	SBSEC_present_subspecies not determined
AR015F11.3	AR015	AR015F	F=human fecal sample	MS	139	-8	2	6	5	black, round, smooth	negative	SBSEC negative	no SBSEC	SBSEC_present_subspecies not determined
AR015F12.1	AR015	AR015F	F=human fecal sample	MS	139	-8	2	6	1	blue, frayed, small	negative	SBSEC negative	no SBSEC	SBSEC_present_subspecies not determined
AR015F6.1	AR015	AR015F	F=human fecal sample	MS	139	-6	1	>300	>300	black, round, smooth	negative	SBSEC negative	no SBSEC	SBSEC_present_subspecies not determined
AR015F6.2	AR015	AR015F	F=human fecal sample	MS	139	-6	1	>300	>300	black, round, smooth	negative	SBSEC negative	no SBSEC	SBSEC_present_subspecies not determined
AR015F6.3	AR015	AR015F	F=human fecal sample	MS	139	-6	1	>300	>300	black, round, smooth	negative	SBSEC negative	no SBSEC	SBSEC_present_subspecies not determined
AR016F11.1	AR016	AR016F	F=human fecal sample	MS	121	-8	1	2	2	slimy, blue, large	negative	SBSEC positive	Streptococcus lutetiensis	SBSEC_present_S. lutetiensis	97.46%Identity over 1,103.00bp to Streptococcus lutetiensis 033, complete genome		A-lut(16.06)	negative	negative	SBSEC, MLST not yet
AR016F11.2	AR016	AR016F	F=human fecal sample	MS	121	-8	1	2	2	slimy, blue, large	negative	SBSEC negative	no SBSEC	SBSEC_present_S. lutetiensis
AR016F6.1	AR016	AR016F	F=human fecal sample	MS	121	-6	grown together			blue, slimy, large	negative	SBSEC positive	Streptococcus lutetiensis	SBSEC_present_S. lutetiensis	97.21%Identity over 1,111.00bp to Streptococcus lutetiensis 033, complete genome		F (16.06)	negative	negative	SBSEC, MLST not yet
AR016F6.2	AR016	AR016F	F=human fecal sample	MS	121	-6	grown together			blue, slimy, large	negative	SBSEC positive	Streptococcus lutetiensis	SBSEC_present_S. lutetiensis	96.24%Identity over 1,114.00bp to Streptococcus lutetiensis 033, complete genome		D (16.06)	negative	negative	SBSEC, MLST not yet
AR016F6.3	AR016	AR016F	F=human fecal sample	MS	121	-6	grown together			blue, slimy, large	negative	SBSEC negative	no SBSEC	SBSEC_present_S. lutetiensis			F (16.06)			no SBSEC, no MLST
AR017F11.1	AR017	AR017F	F=human fecal sample	MS	271	-5	4	42	2	blue, bump in middle, round	negative	SBSEC positive	SBSEC subspecies not determined	SBSEC_present_Sii			K(17.06)	negative	negative	no SBSEC, no MLST
AR017F13.1	AR017	AR017F	F=human fecal sample	MS	271	-5	4	42	3	blue, unshaped, slimy, large	negative	SBSEC positive	Streptococcus infantarius subsp. infantarius	SBSEC_present_Sii	99.54%Identity over 877.00bp to Streptococcus infantarius subsp. infantarius CJ18, complete genome		M(17.06)	positive	positive	SBSEC, MLST not yet
AR017F13.2	AR017	AR017F	F=human fecal sample	MS	271	-5	4	42	3	blue, unshaped, slimy, large	negative	SBSEC positive	SBSEC subspecies not determined	SBSEC_present_Sii			M(17.06)			no SBSEC, no MLST
AR017F14.1	AR017	AR017F	F=human fecal sample	MS	271	-5	4	42	25	blue, smooth, round	negative	SBSEC negative	no SBSEC	SBSEC_present_Sii
AR017F14.2	AR017	AR017F	F=human fecal sample	MS	271	-5	4	42	25	blue, smooth, round	negative	SBSEC negative	no SBSEC	SBSEC_present_Sii
AR017F14.3	AR017	AR017F	F=human fecal sample	MS	271	-5	4	42	25	blue, smooth, round	negative	SBSEC negative	no SBSEC	SBSEC_present_Sii
AR017F6.1	AR017	AR017F	F=human fecal sample	MS	271	-4	4	>221	16	blue, slimy, droplike	negative	SBSEC positive	Streptococcus infantarius subsp. infantarius	SBSEC_present_Sii	98.84%Identity over 1,121.00bp to Streptococcus infantarius subsp. infantarius CJ18, complete genome		G (16.06)	positive	positive	115
AR017F6.2	AR017	AR017F	F=human fecal sample	MS	271	-4	4	>221	16	blue, slimy, droplike	negative	SBSEC positive	Streptococcus infantarius subsp. infantarius	SBSEC_present_Sii	98.84%Identity over 1,117.00bp to Streptococcus infantarius subsp. infantarius CJ18, complete genome		A (16.06)	negative	negative	116
AR017F6.3	AR017	AR017F	F=human fecal sample	MS	271	-4	4	>221	16	blue, slimy, droplike	negative	SBSEC positive	SBSEC subspecies not determined	SBSEC_present_Sii			M(17.06)			no SBSEC, no MLST
AR017F7.1.1	AR017	AR017F	F=human fecal sample	MS	271	-4	4	>221	5	transparent, slimy, unshaped		SBSEC negative	no SBSEC	SBSEC_present_Sii			H (16.06)	negative	negative	no SBSEC, no MLST
AR017F8.1	AR017	AR017F	F=human fecal sample	MS	271	-4	4	>221	>100	blue, pinpoint	negative	SBSEC negative	no SBSEC	SBSEC_present_Sii
AR017F8.2	AR017	AR017F	F=human fecal sample	MS	271	-4	4	>221	>100	blue, pinpoint	negative	SBSEC negative	no SBSEC	SBSEC_present_Sii
AR017F8.3	AR017	AR017F	F=human fecal sample	MS	271	-4	4	>221	>100	blue, pinpoint	negative	SBSEC positive	SBSEC subspecies not determined	SBSEC_present_Sii			F (16.06)	negative	negative	no SBSEC, no MLST
AR021F1.1	AR021	AR021F	F=human fecal sample	MS	195	-4	2	134	131	blue, round, slimy, milddle-sized	negative	SBSEC negative	no SBSEC	no SBSEC detected
AR021F1.2	AR021	AR021F	F=human fecal sample	MS	195	-4	2	134	131	blue, round, slimy, milddle-sized	negative	SBSEC negative	no SBSEC	no SBSEC detected
AR021F1.3	AR021	AR021F	F=human fecal sample	MS	195	-4	2	134	131	blue, round, slimy, milddle-sized	negative	SBSEC negative	no SBSEC	no SBSEC detected
AR021F11.1	AR021	AR021F	F=human fecal sample	MS	195	-6	2	3	1	blue, round, slimy, milddle-sized	negative	SBSEC negative	no SBSEC	no SBSEC detected
AR021F2.1	AR021	AR021F	F=human fecal sample	MS	195	-4	2	134	3	blue, pinpoint	negative	SBSEC negative	no SBSEC	no SBSEC detected
AR021F2.2	AR021	AR021F	F=human fecal sample	MS	195	-4	2	134	3	blue, pinpoint	negative	SBSEC negative	no SBSEC	no SBSEC detected
AR021F2.3	AR021	AR021F	F=human fecal sample	MS	195	-4	2	134	3	blue, pinpoint	negative	SBSEC negative	no SBSEC	no SBSEC detected
AR021F6.1	AR021	AR021F	F=human fecal sample	MS	195	-5	1	9	9	blue, round, slimy, milddle-sized	negative	SBSEC negative	no SBSEC	no SBSEC detected
AR021F6.2	AR021	AR021F	F=human fecal sample	MS	195	-5	1	9	9	blue, round, slimy, milddle-sized	negative	SBSEC negative	no SBSEC	no SBSEC detected
AR021F6.3	AR021	AR021F	F=human fecal sample	MS	195	-5	1	9	9	blue, round, slimy, milddle-sized	negative	SBSEC negative	no SBSEC	no SBSEC detected
AR022F1.1.1	AR022	AR022F	F=human fecal sample	MS	113	-4	3	6	4	light blue, slimy, large		SBSEC negative	no SBSEC	SBSEC_present_Sii			I (16.06)			no SBSEC, no MLST
AR022F1.2.1	AR022	AR022F	F=human fecal sample	MS	113	-4	3	6	4	light blue, slimy, large		SBSEC negative	no SBSEC	SBSEC_present_Sii
AR022F1.3	AR022	AR022F	F=human fecal sample	MS	113	-4	3	6	4	light blue, slimy, large	negative	SBSEC negative	no SBSEC	SBSEC_present_Sii
AR022F11.1	AR022	AR022F	F=human fecal sample	MS	113	-6	1	34	34	black, round, smooth	negative	SBSEC negative	no SBSEC	SBSEC_present_Sii
AR022F11.2	AR022	AR022F	F=human fecal sample	MS	113	-6	1	34	34	black, round, smooth	negative	SBSEC negative	no SBSEC	SBSEC_present_Sii
AR022F11.3	AR022	AR022F	F=human fecal sample	MS	113	-6	1	34	34	black, round, smooth	negative	SBSEC negative	no SBSEC	SBSEC_present_Sii
AR022F12.1	AR022	AR022F	F=human fecal sample	MS								SBSEC positive	Streptococcus infantarius subsp. infantarius	SBSEC_present_Sii	98.4%Identity over 1,126.00bp to Streptococcus infantarius subsp. infantarius CJ18, complete genome		I (16.06)	negative	negative	172
AR022F2.1.1	AR022	AR022F	F=human fecal sample	MS	113	-4	3	6	1	blue, slimy, droplike		SBSEC positive	SBSEC subspecies not determined	SBSEC_present_Sii			I (16.06)			no SBSEC, no MLST
AR022F6.1	AR022	AR022F	F=human fecal sample	MS	113	-5	3	>305	3	light blue, slimy, large	negative	SBSEC negative	no SBSEC	SBSEC_present_Sii
AR022F6.2.1	AR022	AR022F	F=human fecal sample	MS	113	-5	3	>305	3	light blue, slimy, large		SBSEC positive	Streptococcus infantarius subsp. infantarius	SBSEC_present_Sii	99.29%Identity over 985.00bp to Streptococcus infantarius subsp. infantarius CJ18, complete genome		N(17.06)	negative	negative	SBSEC, MLST not yet
AR022F6.3	AR022	AR022F	F=human fecal sample	MS	113	-5	3	>305	3	light blue, slimy, large	negative	SBSEC positive	Streptococcus infantarius subsp. infantarius	SBSEC_present_Sii	98.14%Identity over 1,127.00bp to Streptococcus infantarius subsp. infantarius CJ18, complete genome		B (16.06)	negative	negative	SBSEC, MLST not yet
AR022F7.1	AR022	AR022F	F=human fecal sample	MS	113	-5	3	>305	2	blue, slimy, droplike	negative	SBSEC positive	SBSEC subspecies not determined	SBSEC_present_Sii			N(17.06)			no SBSEC, no MLST
AR022F7.2	AR022	AR022F	F=human fecal sample	MS	113	-5	3	>305	2	blue, slimy, droplike	negative	SBSEC positive	SBSEC subspecies not determined	SBSEC_present_Sii			N(17.06)			no SBSEC, no MLST
AR022F8.1	AR022	AR022F	F=human fecal sample	MS	113	-5	3	>305	>300	black, round, smooth	negative	SBSEC negative	no SBSEC	SBSEC_present_Sii
AR022F8.2	AR022	AR022F	F=human fecal sample	MS	113	-5	3	>305	>300	black, round, smooth	negative	SBSEC negative	no SBSEC	SBSEC_present_Sii
AR022F8.3	AR022	AR022F	F=human fecal sample	MS	113	-5	3	>305	>300	black, round, smooth	negative	SBSEC negative	no SBSEC	SBSEC_present_Sii
AR023F11.1	AR023	AR023F	F=human fecal sample	MS	133	-5	1	58	58	blue, slimy, middle-sized	negative	SBSEC negative	no SBSEC	SBSEC_present_subspecies not determined
AR023F11.2	AR023	AR023F	F=human fecal sample	MS	133	-5	1	58	58	blue, slimy, middle-sized	negative	SBSEC negative	no SBSEC	SBSEC_present_subspecies not determined
AR023F2.1.1	AR023	AR023F	F=human fecal sample	MS	133	-3	3	>304	2	light blue, large, slimy		SBSEC negative	no SBSEC	SBSEC_present_subspecies not determined			M(17.06)			no SBSEC, no MLST
AR023F6.1	AR023	AR023F	F=human fecal sample	MS	133	-4	3	>201	1	light blue, large, slimy	negative	SBSEC positive	SBSEC subspecies not determined	SBSEC_present_subspecies not determined			M(17.06)			possibly SBSEC, no MLST
AR023F7.1	AR023	AR023F	F=human fecal sample	MS	133	-4	3	>201	>100	blue, round, middle-sized	negative	SBSEC negative	no SBSEC	SBSEC_present_subspecies not determined
AR023F7.2	AR023	AR023F	F=human fecal sample	MS	133	-4	3	>201	>100	blue, round, middle-sized	negative	SBSEC negative	no SBSEC	SBSEC_present_subspecies not determined
AR023F7.3	AR023	AR023F	F=human fecal sample	MS	133	-4	3	>201	>100	blue, round, middle-sized	negative	SBSEC negative	no SBSEC	SBSEC_present_subspecies not determined
AR023F8.1	AR023	AR023F	F=human fecal sample	MS	133	-4	3	>201	>100	dark blue, pinpoint	negative	SBSEC negative	no SBSEC	SBSEC_present_subspecies not determined
AR023F8.2	AR023	AR023F	F=human fecal sample	MS	133	-4	3	>201	>100	dark blue, pinpoint	negative	SBSEC negative	no SBSEC	SBSEC_present_subspecies not determined
AR023F8.3	AR023	AR023F	F=human fecal sample	MS	133	-4	3	>201	>100	dark blue, pinpoint	negative	SBSEC negative	no SBSEC	SBSEC_present_subspecies not determined
AR024F_SECOND_31.1	AR024	AR024F	F=human fecal sample	MS	Direct loop streak		2			round, black, smooth		SBSEC negative	no SBSEC	no SBSEC detected
AR024F_SECOND_31.2	AR024	AR024F	F=human fecal sample	MS	Direct loop streak		2			round, black, smooth		SBSEC negative	no SBSEC	no SBSEC detected
AR024F_SECOND_32.1	AR024	AR024F	F=human fecal sample	MS	Direct loop streak		2			pinpoint, dark blue		SBSEC negative	no SBSEC	no SBSEC detected
AR024F_SECOND_32.2	AR024	AR024F	F=human fecal sample	MS	Direct loop streak		2			pinpoint, dark blue		SBSEC negative	no SBSEC	no SBSEC detected
AR024F_SECOND_37.1	AR024	AR024F	F=human fecal sample	MS		-2	2	74	37	large, grey slimy		SBSEC negative	no SBSEC	no SBSEC detected
AR024F_SECOND_37.2	AR024	AR024F	F=human fecal sample	MS		-2	2	74	37	large, grey slimy		SBSEC negative	no SBSEC	no SBSEC detected
AR024F_SECOND_37.3	AR024	AR024F	F=human fecal sample	MS		-2	2	74	37	large, grey slimy		SBSEC negative	no SBSEC	no SBSEC detected
AR024F1.1	AR024	AR024F	F=human fecal sample	MS	197	-3	2	6	3	black, round, smooth	negative	SBSEC negative	no SBSEC	no SBSEC detected
AR024F1.2	AR024	AR024F	F=human fecal sample	MS	197	-3	2	6	3	black, round, smooth	negative	SBSEC negative	no SBSEC	no SBSEC detected
AR025F_SECOND_31.1	AR025	AR025F	F=human fecal sample	MS	Direct loop streak		2			pinpoint, blue		SBSEC negative	no SBSEC	no SBSEC detected
AR025F_SECOND_31.2	AR025	AR025F	F=human fecal sample	MS	Direct loop streak		2			pinpoint, blue		SBSEC negative	no SBSEC	no SBSEC detected
AR025F_SECOND_32.1	AR025	AR025F	F=human fecal sample	MS	Direct loop streak		2			round, blue, smooth		SBSEC negative	no SBSEC	no SBSEC detected
AR025F_SECOND_32.2	AR025	AR025F	F=human fecal sample	MS	Direct loop streak		2			round, blue, smooth		SBSEC negative	no SBSEC	no SBSEC detected
AR025F_SECOND_36.1	AR025	AR025F	F=human fecal sample	MS			3			large, blue, slimy		SBSEC negative	no SBSEC	no SBSEC detected
AR025F_SECOND_37.1	AR025	AR025F	F=human fecal sample	MS			3			pinpoint, blue		SBSEC negative	no SBSEC	no SBSEC detected
AR025F_SECOND_37.2	AR025	AR025F	F=human fecal sample	MS			3			pinpoint, blue		SBSEC negative	no SBSEC	no SBSEC detected
AR025F_SECOND_37.3	AR025	AR025F	F=human fecal sample	MS			3			pinpoint, blue		SBSEC negative	no SBSEC	no SBSEC detected
AR025F_SECOND_38.1	AR025	AR025F	F=human fecal sample	MS			3			round, blue, smooth		SBSEC negative	no SBSEC	no SBSEC detected
AR025F_SECOND_38.2	AR025	AR025F	F=human fecal sample	MS			3			round, blue, smooth		SBSEC negative	no SBSEC	no SBSEC detected
AR025F3.1	AR025	AR025F	F=human fecal sample	MS	200	-3	3	55	53	black, round, smooth	negative	SBSEC negative	no SBSEC	no SBSEC detected
AR025F3.2	AR025	AR025F	F=human fecal sample	MS	200	-3	3	55	53	black, round, smooth	negative	SBSEC negative	no SBSEC	no SBSEC detected
AR025F3.3	AR025	AR025F	F=human fecal sample	MS	200	-3	3	55	53	black, round, smooth	negative	SBSEC negative	no SBSEC	no SBSEC detected
AR025F6.1	AR025	AR025F	F=human fecal sample	MS	200	-4	1	8	8	black, round, smooth	negative	SBSEC negative	no SBSEC	no SBSEC detected
AR025F6.2	AR025	AR025F	F=human fecal sample	MS	200	-4	1	8	8	black, round, smooth	negative	SBSEC negative	no SBSEC	no SBSEC detected
AR025F6.3	AR025	AR025F	F=human fecal sample	MS	200	-4	1	8	8	black, round, smooth	negative	SBSEC negative	no SBSEC	no SBSEC detected
AR030F_SECOND_31.1	AR030	AR030F	F=human fecal sample	MS	Direct loop streak		1			pinpoint, blue		SBSEC negative	no SBSEC	no SBSEC detected
AR030F_SECOND_31.2	AR030	AR030F	F=human fecal sample	MS	Direct loop streak		1			pinpoint, blue		SBSEC negative	no SBSEC	no SBSEC detected
AR030F3.1	AR030	AR030F	F=human fecal sample	MS	248	-3	4	160	25	black, round, smooth	negative	SBSEC negative	no SBSEC	no SBSEC detected
AR030F3.2	AR030	AR030F	F=human fecal sample	MS	248	-3	4	160	25	black, round, smooth	negative	SBSEC negative	no SBSEC	no SBSEC detected
AR030F3.3	AR030	AR030F	F=human fecal sample	MS	248	-3	4	160	25	black, round, smooth	negative	SBSEC negative	no SBSEC	no SBSEC detected
AR030F4.1	AR030	AR030F	F=human fecal sample	MS	248	-3	4	160	133	blue, frayed, small	negative	SBSEC negative	no SBSEC	no SBSEC detected
AR030F4.2	AR030	AR030F	F=human fecal sample	MS	248	-3	4	160	133	blue, frayed, small	negative	SBSEC negative	no SBSEC	no SBSEC detected
AR030F4.3	AR030	AR030F	F=human fecal sample	MS	248	-3	4	160	133	blue, frayed, small	negative	SBSEC negative	no SBSEC	no SBSEC detected
AR030F7.1	AR030	AR030F	F=human fecal sample	MS	248	-4	4	13	1	blue, round, smooth	negative	SBSEC negative	no SBSEC	no SBSEC detected
AR030F8.1	AR030	AR030F	F=human fecal sample	MS	248	-4	4	13	10	light blue, frayed, small	negative	SBSEC negative	no SBSEC	no SBSEC detected
AR030F8.2	AR030	AR030F	F=human fecal sample	MS	248	-4	4	13	10	light blue, frayed, small	negative	SBSEC negative	no SBSEC	no SBSEC detected
AR030F8.3	AR030	AR030F	F=human fecal sample	MS	248	-4	4	13	10	light blue, frayed, small	negative	SBSEC negative	no SBSEC	no SBSEC detected
AR030F9.1	AR030	AR030F	F=human fecal sample	MS	248	-4	4	13	1	black/grey, round, smooth	negative	SBSEC negative	no SBSEC	no SBSEC detected
AR031F2.1	AR031	AR031F	F=human fecal sample	MS	149	-3	2	>65	>63	blue, frayed, small	negative	SBSEC negative	no SBSEC	no SBSEC detected
AR031F2.2	AR031	AR031F	F=human fecal sample	MS	149	-3	2	>65	>63	blue, frayed, small	negative	SBSEC negative	no SBSEC	no SBSEC detected
AR031F6.1	AR031	AR031F	F=human fecal sample	MS	149	-4	1	10	10	blue, frayed, small	negative	SBSEC negative	no SBSEC	no SBSEC detected
AR031F6.2	AR031	AR031F	F=human fecal sample	MS	149	-4	1	10	10	blue, frayed, small	negative	SBSEC negative	no SBSEC	no SBSEC detected
AR031F6.3	AR031	AR031F	F=human fecal sample	MS	149	-4	1	10	10	blue, frayed, small	negative	SBSEC negative	no SBSEC	no SBSEC detected
AR036F1.1	AR036	AR036F	F=human fecal sample	MS	164	-4	4	>311	8	light blue, slimy, large	negative	SBSEC negative	no SBSEC	SBSEC_present_Sii
AR036F1.2	AR036	AR036F	F=human fecal sample	MS	164	-4	4	>311	8	light blue, slimy, large	negative	SBSEC positive	SBSEC subspecies not determined	SBSEC_present_Sii
AR036F1.2.1	AR036	AR036F	F=human fecal sample	MS	164	-4	4	>311	8	light blue, slimy, large		SBSEC positive	Streptococcus infantarius subsp. infantarius	SBSEC_present_Sii	99.4%Identity over 830bp to Streptococcus infantarius subsp. infantarius CJ18, complete genome		M(17.06)	negative	negative	117
AR036F1.2.2	AR036	AR036F	F=human fecal sample	MS	164	-4	4	>311	8	light blue, slimy, large		SBSEC negative	no SBSEC	SBSEC_present_Sii			J(17)	negative	negative	no SBSEC, no MLST
AR036F1.3	AR036	AR036F	F=human fecal sample	MS	164	-4	4	>311	8	light blue, slimy, large	negative	SBSEC positive	SBSEC subspecies not determined	SBSEC_present_Sii
AR036F1.3.1	AR036	AR036F	F=human fecal sample	MS	164	-4	4	>311	8	light blue, slimy, large		SBSEC positive	Streptococcus infantarius subsp. infantarius	SBSEC_present_Sii	99.33%Identity over 1,043.00bp to Streptococcus infantarius subsp. infantarius CJ18, complete genome		R(22.06)	positive	positive	118
AR036F1.3.2	AR036	AR036F	F=human fecal sample	MS	164	-4	4	>311	8	light blue, slimy, large		SBSEC positive	Streptococcus infantarius subsp. infantarius	SBSEC_present_Sii	Julia only with new groELprimers: 99.24%Identity over 1,054.00bp to Streptococcus infantarius subsp. Infantarius CJ18, complete genome		N(22.06)	negative	negative	SBSEC, MLST not yet
AR036F11.1	AR036	AR036F	F=human fecal sample	MS	164	-6	2	21	21	black, round, smooth	negative	SBSEC negative	no SBSEC	SBSEC_present_Sii
AR036F11.2	AR036	AR036F	F=human fecal sample	MS	164	-6	2	21	21	black, round, smooth	negative	SBSEC negative	no SBSEC	SBSEC_present_Sii
AR036F11.3	AR036	AR036F	F=human fecal sample	MS	164	-6	2	21	21	black, round, smooth	negative	SBSEC negative	no SBSEC	SBSEC_present_Sii
AR036F3.1	AR036	AR036F	F=human fecal sample	MS	164	-4	4	>311	>300	blue/black, pinpoint	negative	SBSEC negative	no SBSEC	SBSEC_present_Sii
AR036F3.2	AR036	AR036F	F=human fecal sample	MS	164	-4	4	>311	>300	blue/black, pinpoint	negative	SBSEC negative	no SBSEC	SBSEC_present_Sii
AR036F3.3	AR036	AR036F	F=human fecal sample	MS	164	-4	4	>311	>300	blue/black, pinpoint	negative	SBSEC negative	no SBSEC	SBSEC_present_Sii
AR036F6.1	AR036	AR036F	F=human fecal sample	MS	164	-5	3	151	1	blue, slightly slimy, round	negative	SBSEC negative	no SBSEC	SBSEC_present_Sii
AR036F8.1	AR036	AR036F	F=human fecal sample	MS	164	-5	3	151	149	black, round, smooth	negative	SBSEC negative	no SBSEC	SBSEC_present_Sii
AR036F8.2	AR036	AR036F	F=human fecal sample	MS	164	-5	3	151	149	black, round, smooth	negative	SBSEC negative	no SBSEC	SBSEC_present_Sii
AR036F8.3	AR036	AR036F	F=human fecal sample	MS	164	-5	3	151	149	black, round, smooth	negative	SBSEC negative	no SBSEC	SBSEC_present_Sii
AR037F1.1	AR037	AR037F	F=human fecal sample	MS	245	-3	1	6	6	blue, slimy - overgrown	negative	SBSEC positive	Streptococcus infantarius subsp. infantarius	SBSEC_present_subspecies not determined	99.21%Identity over 1,010.00bp to Streptococcus infantarius subsp. infantarius CJ18, complete genome		M(17.06)	positive	positive	119
AR037F1.2	AR037	AR037F	F=human fecal sample	MS	245	-3	1	6	6	blue, slimy - overgrown	negative	SBSEC positive	Streptococcus infantarius subsp. infantarius	SBSEC_present_subspecies not determined	99.62%Identity over 1,060.00bp to Streptococcus infantarius subsp. infantarius strain ATCC BAA-102 GroES gene, complete cds; and GroEL gene, partial cds		A (16.06)	negative	negative	SBSEC, MLST not yet
AR037F1.3	AR037	AR037F	F=human fecal sample	MS	245	-3	1	6	6	blue, slimy - overgrown	negative	SBSEC negative	no SBSEC	SBSEC_present_subspecies not determined
AR037F11.1	AR037	AR037F	F=human fecal sample	MS	245	-5	4	103	1	blue, unshaped	negative	SBSEC negative	no SBSEC	SBSEC_present_subspecies not determined
AR037F12.1	AR037	AR037F	F=human fecal sample	MS							negative	SBSEC positive	Streptococcus gallolyticus subsp. pasteurianus	SBSEC_present_subspecies not determined	98.05%Identity over 1,117.00bp to Streptococcus pasteurianus ATCC 43144 DNA, complete genome		E (16.06)	negative	negative	153
AR037F12.2	AR037	AR037F	F=human fecal sample	MS							negative	SBSEC positive	SBSEC subspecies not determined	SBSEC_present_subspecies not determined
AR037F12.3	AR037	AR037F	F=human fecal sample	MS							negative	SBSEC positive	Streptococcus gallolyticus subsp. pasteurianus	SBSEC_present_subspecies not determined	100%Identity over 979bp to Streptococcus pasteurianus ATCC 43144 DNA, complete genome		E (16.06)	negative	negative	SBSEC, MLST not yet
AR037F13.1	AR037	AR037F	F=human fecal sample	MS	245	-5	4	103	37	black/grey, rough	negative	SBSEC negative	no SBSEC	SBSEC_present_subspecies not determined
AR037F13.2	AR037	AR037F	F=human fecal sample	MS	245	-5	4	103	37	black/grey, rough	negative	SBSEC negative	no SBSEC	SBSEC_present_subspecies not determined
AR037F13.3	AR037	AR037F	F=human fecal sample	MS	245	-5	4	103	37	black/grey, rough	negative	SBSEC negative	no SBSEC	SBSEC_present_subspecies not determined
AR037F6.1.1	AR037	AR037F	F=human fecal sample	MS	245	-4	1	1	1	blue, slimy, round - overgown		SBSEC negative	no SBSEC	SBSEC_present_subspecies not determined
AR038F11.1	AR038	AR038F	F=human fecal sample	MS	260	-8	1	8	8	blue, round, smooth	negative	SBSEC negative	no SBSEC	SBSEC_present_subspecies not determined
AR038F11.2	AR038	AR038F	F=human fecal sample	MS	260	-8	1	8	8	blue, round, smooth	negative	SBSEC negative	no SBSEC	SBSEC_present_subspecies not determined
AR038F11.3	AR038	AR038F	F=human fecal sample	MS	260	-8	1	8	8	blue, round, smooth	negative	SBSEC negative	no SBSEC	SBSEC_present_subspecies not determined
AR038F6.1	AR038	AR038F	F=human fecal sample	MS	260	-6	2	>335	35	blue, slimy, round, rough	negative	SBSEC negative	no SBSEC	SBSEC_present_subspecies not determined
AR038F6.2	AR038	AR038F	F=human fecal sample	MS	260	-6	2	>335	35	blue, slimy, round, rough	negative	SBSEC positive	Streptococcus infantarius subsp. infantarius	SBSEC_present_subspecies not determined	99.49%Identity over 988bp to Streptococcus infantarius subsp. infantarius CJ18, complete genome		A (16.06)	negative	negative	154
AR038F6.3	AR038	AR038F	F=human fecal sample	MS	260	-6	2	>335	35	blue, slimy, round, rough	negative	SBSEC positive	SBSEC subspecies not determined	SBSEC_present_subspecies not determined
AR038F6.3.1	AR038	AR038F	F=human fecal sample	MS	260	-6	2	>335	35	blue, slimy, round, rough		not tested due to rep fingerprint	no SBSEC	SBSEC_present_subspecies not determined			N(22.06)			no SBSEC, no MLST
AR038F6.3.2	AR038	AR038F	F=human fecal sample	MS	260	-6	2	>335	35	blue, slimy, round, rough		SBSEC positive	Streptococcus infantarius subsp. infantarius	SBSEC_present_subspecies not determined	99.23%Identity over 1,038.00bp to Streptococcus infantarius subsp. infantarius CJ18, complete genome		P(22.06)	negative	negative	SBSEC, MLST not yet
AR038F7.1	AR038	AR038F	F=human fecal sample	MS	260	-6	2	>335	>300	blue, round, smooth	negative	SBSEC negative	no SBSEC	SBSEC_present_subspecies not determined
AR038F7.2	AR038	AR038F	F=human fecal sample	MS	260	-6	2	>335	>300	blue, round, smooth	negative	SBSEC negative	no SBSEC	SBSEC_present_subspecies not determined
AR038F7.3	AR038	AR038F	F=human fecal sample	MS	260	-6	2	>335	>300	blue, round, smooth	negative	SBSEC negative	no SBSEC	SBSEC_present_subspecies not determined
AR039F_SECOND_1.1	AR039	AR039F	F=human fecal sample	MS	100	-3	1	5	5	round, black, smooth	negative	SBSEC negative	no SBSEC	no SBSEC detected			rep41-H2 WEAK
AR039F_SECOND_1.2	AR039	AR039F	F=human fecal sample	MS	100	-3	1	5	5	round, black, smooth	negative	SBSEC negative	no SBSEC	no SBSEC detected			rep41-H2 WEAK
AR039F_SECOND_1.3	AR039	AR039F	F=human fecal sample	MS	100	-3	1	5	5	round, black, smooth	negative	SBSEC negative	no SBSEC	no SBSEC detected			rep41-H2 WEAK
AR039F1.1	AR039	AR039F	F=human fecal sample	MS	101	-3		overgrowth	overgrowth			not tested	no SBSEC	no SBSEC detected
AR039F1.2	AR039	AR039F	F=human fecal sample	MS	101	-3		overgrowth	overgrowth			not tested	no SBSEC	no SBSEC detected
AR039F1.3	AR039	AR039F	F=human fecal sample	MS	101	-3		overgrowth	overgrowth			not tested	no SBSEC	no SBSEC detected
AR040F_SECOND_1.1	AR040	AR040F	F=human fecal sample	MS	101	-6	2	31 (1 and 2 counted together)		round, black, smooth	negative	SBSEC negative	no SBSEC	no SBSEC detected			rep41-D8
AR040F_SECOND_1.2	AR040	AR040F	F=human fecal sample	MS	101	-6	2	31 (1 and 2 counted together)		round, black, smooth	negative	SBSEC negative	no SBSEC	no SBSEC detected			rep41-D8
AR040F_SECOND_2.1	AR040	AR040F	F=human fecal sample	MS	101	-6	2	31(1 and 2 counted together)		round, blue-grey, smooth	negative	SBSEC negative	no SBSEC	no SBSEC detected			rep41-D3
AR040F_SECOND_2.2	AR040	AR040F	F=human fecal sample	MS	101	-6	2	31(1 and 2 counted together)		round, blue-grey, smooth	negative	SBSEC negative	no SBSEC	no SBSEC detected			rep41-D8
AR040F_SECOND_6.1	AR040	AR040F	F=human fecal sample	MS	101	-4	4	overgrowth	overgrowth	round, black, smooth	negative	SBSEC negative	no SBSEC	no SBSEC detected			rep41-NEGATIVE, rep42-NEGATIVE
AR040F_SECOND_7.1	AR040	AR040F	F=human fecal sample	MS	101	-4	4	overgrowth	overgrowth	round, blue-grey, smooth	negative	SBSEC negative	no SBSEC	no SBSEC detected			rep41-D8
AR040F_SECOND_8.1	AR040	AR040F	F=human fecal sample	MS	101	-4	4	overgrowth	overgrowth	pinpoint, blue-grey	negative	SBSEC negative	no SBSEC	no SBSEC detected
AR040F_SECOND_8.2	AR040	AR040F	F=human fecal sample	MS	101	-4	4	overgrowth	overgrowth	pinpoint, blue-grey	negative	SBSEC negative	no SBSEC	no SBSEC detected
AR040F_SECOND_8.3	AR040	AR040F	F=human fecal sample	MS	101	-4	4	overgrowth	overgrowth	pinpoint, blue-grey	negative	SBSEC negative	no SBSEC	no SBSEC detected
AR040F_SECOND_9.1	AR040	AR040F	F=human fecal sample	MS	101	-4	4	overgrowth	overgrowth	round, blue-grey, slimy	negative	SBSEC negative	no SBSEC	no SBSEC detected			rep41-D10
AR040F_SECOND_9.2	AR040	AR040F	F=human fecal sample	MS	101	-4	4	overgrowth	overgrowth	round, blue-grey, slimy	negative	SBSEC negative	no SBSEC	no SBSEC detected			rep41-D10
AR040F_SECOND_9.3	AR040	AR040F	F=human fecal sample	MS	101	-4	4	overgrowth	overgrowth	round, blue-grey, slimy	negative	SBSEC negative	no SBSEC	no SBSEC detected
AR040F_SECOND_9.3.1	AR040	AR040F	F=human fecal sample	MS	101	-4	4	overgrowth	overgrowth	round, blue-grey, slimy		SBSEC negative	no SBSEC	no SBSEC detected			rep41-D11
AR040F_SECOND_9.3.2	AR040	AR040F	F=human fecal sample	MS	101	-4	4	overgrowth	overgrowth	round, blue-grey, slimy		SBSEC negative	no SBSEC	no SBSEC detected			rep41-D12
AR040F1.1	AR040	AR040F	F=human fecal sample	MS	107	-5		overgrowth	overgrowth			not tested	no SBSEC	no SBSEC detected
AR040F1.2	AR040	AR040F	F=human fecal sample	MS	107	-5		overgrowth	overgrowth			not tested	no SBSEC	no SBSEC detected
AR040F2.1	AR040	AR040F	F=human fecal sample	n/a	n/a	n/a		n/a	n/a	n/a		not tested	no SBSEC	no SBSEC detected
AR040F2.2	AR040	AR040F	F=human fecal sample	n/a	n/a	n/a		n/a	n/a	n/a		not tested	no SBSEC	no SBSEC detected
AR040F6.1	AR040	AR040F	F=human fecal sample	MS	107	-6		overgrowth	overgrowth			not tested	no SBSEC	no SBSEC detected
AR040F7.1	AR040	AR040F	F=human fecal sample	n/a	n/a	n/a		n/a	n/a	n/a		not tested	no SBSEC	no SBSEC detected
AR040F8.1	AR040	AR040F	F=human fecal sample	n/a	n/a	n/a		n/a	n/a	n/a		no growth, no DNA	no SBSEC	no SBSEC detected
AR040F8.2	AR040	AR040F	F=human fecal sample	n/a	n/a	n/a		n/a	n/a	n/a		no growth, no DNA	no SBSEC	no SBSEC detected
AR040F8.3	AR040	AR040F	F=human fecal sample	n/a	n/a	n/a		n/a	n/a	n/a		no growth, no DNA	no SBSEC	no SBSEC detected
AR040F9.1	AR040	AR040F	F=human fecal sample	n/a	n/a	n/a		n/a	n/a	n/a		not tested	no SBSEC	no SBSEC detected
AR040F9.2	AR040	AR040F	F=human fecal sample	n/a	n/a	n/a		n/a	n/a	n/a		not tested	no SBSEC	no SBSEC detected
AR040F9.3	AR040	AR040F	F=human fecal sample	n/a	n/a	n/a		n/a	n/a	n/a		not tested	no SBSEC	no SBSEC detected
AR041F1.1.1.1	AR041	AR041F	F=human fecal sample	MS	141	-4	3	>420	20	large, blue, slimy		SBSEC positive	SBSEC subspecies not determined	SBSEC_present_subspecies not determined
AR041F1.1.1.1-new	AR041	AR041F	F=human fecal sample	MS	141	-4	3	>420	20	large, blue, slimy		not tested	no SBSEC	SBSEC_present_subspecies not determined			no growth no dna			no SBSEC, no MLST
AR041F1.3.1.1	AR041	AR041F	F=human fecal sample	MS	141	-4	3	>420	20	large, blue, slimy		SBSEC positive	SBSEC subspecies not determined	SBSEC_present_subspecies not determined
AR041F1.3.1.1-new	AR041	AR041F	F=human fecal sample	MS	141	-4	3	>420	20	large, blue, slimy		SBSEC positive	SBSEC subspecies not determined	SBSEC_present_subspecies not determined			rep44-A2			no SBSEC, no MLST
AR041F11.1	AR041	AR041F	F=human fecal sample	MS	141	-6	2	61	3	pinpoint, blue		SBSEC negative	no SBSEC	SBSEC_present_subspecies not determined
AR041F12.1	AR041	AR041F	F=human fecal sample	MS	141	-6	2	61	58	round,blue, smooth		SBSEC negative	no SBSEC	SBSEC_present_subspecies not determined
AR041F12.2	AR041	AR041F	F=human fecal sample	MS	141	-6	2	61	58	round,blue, smooth		SBSEC negative	no SBSEC	SBSEC_present_subspecies not determined
AR041F12.3	AR041	AR041F	F=human fecal sample	MS	141	-6	2	61	58	round,blue, smooth		SBSEC negative	no SBSEC	SBSEC_present_subspecies not determined
AR041F3.1	AR041	AR041F	F=human fecal sample	MS	141	-4	3	>420	>100	round,blue, smooth		SBSEC negative	no SBSEC	SBSEC_present_subspecies not determined
AR041F3.2	AR041	AR041F	F=human fecal sample	MS	141	-4	3	>420	>100	round,blue, smooth		SBSEC negative	no SBSEC	SBSEC_present_subspecies not determined
AR041F3.3	AR041	AR041F	F=human fecal sample	MS	141	-4	3	>420	>100	round,blue, smooth		SBSEC negative	no SBSEC	SBSEC_present_subspecies not determined
AR041F6.1	AR041	AR041F	F=human fecal sample	MS	141	-5	3	>202	2	large, blue, slimy		SBSEC negative	no SBSEC	SBSEC_present_subspecies not determined
AR041F6.2.1	AR041	AR041F	F=human fecal sample	MS	141	-5	3	>202	2	large, blue, slimy		SBSEC positive	SBSEC subspecies not determined	SBSEC_present_subspecies not determined
AR041F6.2.1-new	AR041	AR041F	F=human fecal sample	MS	141	-5	3	>202	2	large, blue, slimy		SBSEC positive	SBSEC subspecies not determined	SBSEC_present_subspecies not determined			rep44-A9			no SBSEC, no MLST
AR041F7.1	AR041	AR041F	F=human fecal sample	MS	141	-5	3	>202	>100	pinpoint, blue		SBSEC negative	no SBSEC	SBSEC_present_subspecies not determined
AR041F7.2	AR041	AR041F	F=human fecal sample	MS	141	-5	3	>202	>100	pinpoint, blue		SBSEC negative	no SBSEC	SBSEC_present_subspecies not determined
AR041F7.3	AR041	AR041F	F=human fecal sample	MS	141	-5	3	>202	>100	pinpoint, blue		SBSEC negative	no SBSEC	SBSEC_present_subspecies not determined
AR041F8.1	AR041	AR041F	F=human fecal sample	MS	141	-5	3	>202	>100	round,blue, smooth		SBSEC negative	no SBSEC	SBSEC_present_subspecies not determined
AR041F8.2	AR041	AR041F	F=human fecal sample	MS	141	-5	3	>202	>100	round,blue, smooth		SBSEC negative	no SBSEC	SBSEC_present_subspecies not determined
AR041F8.3	AR041	AR041F	F=human fecal sample	MS	141	-5	3	>202	>100	round,blue, smooth		SBSEC negative	no SBSEC	SBSEC_present_subspecies not determined
AR042F_SECOND_11.1	AR042	AR042F	F=human fecal sample	MS	100	-5	2	+400( 11 and 12 counted together)		pinpoint, black		SBSEC negative	no SBSEC	no SBSEC detected			rep41-J1
AR042F_SECOND_11.2	AR042	AR042F	F=human fecal sample	MS	100	-5	2	+400( 11 and 12 counted together)		pinpoint, black		SBSEC negative	no SBSEC	no SBSEC detected			rep41-J2
AR042F_SECOND_11.3	AR042	AR042F	F=human fecal sample	MS	100	-5	2	+400( 11 and 12 counted together)		pinpoint, black		SBSEC negative	no SBSEC	no SBSEC detected			rep41-NEGATIVE, rep42-B
AR042F_SECOND_12.1	AR042	AR042F	F=human fecal sample	MS	100	-5	2	+400( 11 and 12 counted together)		round, black, smooth		SBSEC negative	no SBSEC	no SBSEC detected			rep41-J2
AR042F_SECOND_12.2	AR042	AR042F	F=human fecal sample	MS	100	-5	2	+400( 11 and 12 counted together)		round, black, smooth		SBSEC negative	no SBSEC	no SBSEC detected			rep41-NEGATIVE, rep42-C
AR042F_SECOND_6.1	AR042	AR042F	F=human fecal sample	MS	100	-6	1	13	12	round, black, smooth		SBSEC negative	no SBSEC	no SBSEC detected			rep41-J2
AR042F11.1	AR042	AR042F	F=human fecal sample	MS	144	-5	1	>300	>300	pinpoint, dark blue		SBSEC negative	no SBSEC	no SBSEC detected
AR042F11.2	AR042	AR042F	F=human fecal sample	MS	144	-5	1	>300	>300	pinpoint, dark blue		SBSEC negative	no SBSEC	no SBSEC detected
AR042F11.3	AR042	AR042F	F=human fecal sample	MS	144	-5	1	>300	>300	pinpoint, dark blue		SBSEC negative	no SBSEC	no SBSEC detected
AR042F12.1	AR042	AR042F	F=human fecal sample	n/a	n/a	n/a		n/a	n/a	n/a		not tested	no SBSEC	no SBSEC detected
AR042F12.2	AR042	AR042F	F=human fecal sample	n/a	n/a	n/a		n/a	n/a	n/a		not tested	no SBSEC	no SBSEC detected
AR042F6.1	AR042	AR042F	F=human fecal sample	MS	144	-4	5	>449	1	large , blue, slimy		not tested	no SBSEC	no SBSEC detected
AR042F6.1.1	AR042	AR042F	F=human fecal sample	MS	144	-4	5	>449	1	large , blue, slimy		SBSEC negative	no SBSEC	no SBSEC detected
AR042F9.1	AR042	AR042F	F=human fecal sample	MS	144	-4	5	>449	36	round, grey, smooth		SBSEC negative	no SBSEC	no SBSEC detected
AR042F9.2	AR042	AR042F	F=human fecal sample	MS	144	-4	5	>449	36	round, grey, smooth		SBSEC negative	no SBSEC	no SBSEC detected
AR042F9.3	AR042	AR042F	F=human fecal sample	MS	144	-4	5	>449	36	round, grey, smooth		SBSEC negative	no SBSEC	no SBSEC detected
AR043F1.1.1.1	AR043	AR043F	F=human fecal sample	MS	144	-4	2	overgrowth	overgrowth	large, blue, slimy		not tested due to rep fingerprint	no SBSEC	SBSEC_present_Sii			N(22.06)			no SBSEC, no MLST
AR043F1.1.1.2	AR043	AR043F	F=human fecal sample	MS	144	-4	2	overgrowth	overgrowth	large, blue, slimy		SBSEC positive	SBSEC subspecies not determined	SBSEC_present_Sii	Julia no amplification with regular groEL-fw/rev primers		A(24.06)	negative	negative	no SBSEC, no MLST
AR043F1.3.1.1	AR043	AR043F	F=human fecal sample	MS	144	-4	2	overgrowth	overgrowth	large, blue, slimy		not tested due to rep fingerprint	no SBSEC	SBSEC_present_Sii			A(24.06)			no SBSEC, no MLST
AR043F11.1.1	AR043	AR043F	F=human fecal sample	MS	144	-6	3	>207	7	large, blue, slimy		SBSEC positive	Streptococcus infantarius subsp. infantarius	SBSEC_present_Sii	99.53%Identity over 853bp to Streptococcus infantarius subsp. infantarius CJ18, complete genome		N(22.06)	negative	negative	SBSEC, MLST not yet
AR043F11.2.1	AR043	AR043F	F=human fecal sample	MS	144	-6	3	>207	7	large, blue, slimy		SBSEC negative	no SBSEC	SBSEC_present_Sii
AR043F11.3.1	AR043	AR043F	F=human fecal sample	MS	144	-6	3	>207	7	large, blue, slimy		not tested due to rep fingerprint	no SBSEC	SBSEC_present_Sii
AR043F11.3.1-new	AR043	AR043F	F=human fecal sample	MS	144	-6	3	>207	7	large, blue, slimy		not tested	no SBSEC	SBSEC_present_Sii			no growth no dna			no SBSEC, no MLST
AR043F6.1	AR043	AR043F	F=human fecal sample	MS	144	-5	3	overgrowth	overgrowth	large, blue, slimy		SBSEC positive	Streptococcus infantarius subsp. infantarius	SBSEC_present_Sii	100%Identity over 78bp to Streptococcus infantarius subsp. infantarius CJ18, complete genome		A(24.06)	negative	negative	SBSEC, MLST not yet
AR043F6.2	AR043	AR043F	F=human fecal sample	MS	144	-5	3	overgrowth	overgrowth	large, blue, slimy		SBSEC positive	Streptococcus infantarius subsp. infantarius	SBSEC_present_Sii	99.48%Identity over 966bp to Streptococcus infantarius subsp. infantarius CJ18, complete genome		A(24.06)	negative	negative	SBSEC, MLST not yet
AR043F6.3	AR043	AR043F	F=human fecal sample	MS	144	-5	3	overgrowth	overgrowth	large, blue, slimy		not tested due to rep fingerprint	no SBSEC	SBSEC_present_Sii			N(22.06)			no SBSEC, no MLST
AR043F7.1	AR043	AR043F	F=human fecal sample	MS	144	-5	3	overgrowth	overgrowth	pinpoint, blue		SBSEC negative	no SBSEC	SBSEC_present_Sii
AR043F7.2	AR043	AR043F	F=human fecal sample	MS	144	-5	3	overgrowth	overgrowth	pinpoint, blue		SBSEC negative	no SBSEC	SBSEC_present_Sii
AR043F7.3	AR043	AR043F	F=human fecal sample	MS	144	-5	3	overgrowth	overgrowth	pinpoint, blue		SBSEC negative	no SBSEC	SBSEC_present_Sii
AR043F8.1	AR043	AR043F	F=human fecal sample	MS	144	-5	3	overgrowth	overgrowth	round, black, smooth		SBSEC negative	no SBSEC	SBSEC_present_Sii
AR043F8.2	AR043	AR043F	F=human fecal sample	MS	144	-5	3	overgrowth	overgrowth	round, black, smooth		SBSEC negative	no SBSEC	SBSEC_present_Sii
AR043F8.3	AR043	AR043F	F=human fecal sample	MS	144	-5	3	overgrowth	overgrowth	round, black, smooth		SBSEC negative	no SBSEC	SBSEC_present_Sii
AR044F_SECOND_1.1	AR044	AR044F	F=human fecal sample	MS	102	-3	2	147	102	round, black, smooth		SBSEC negative	no SBSEC	no SBSEC detected
AR044F_SECOND_1.1.2	AR044	AR044F	F=human fecal sample	MS	102	-3	2	147	102	round, black, smooth		no growth, no DNA	no growth, no DNA	no SBSEC detected			rep41-NOT TESTED
AR044F_SECOND_1.1-19.4	AR044	AR044F	F=human fecal sample	MS	102	-3	2	147	102	round, black, smooth		SBSEC negative	no SBSEC	no SBSEC detected			rep41-F2
AR044F_SECOND_2.1	AR044	AR044F	F=human fecal sample	MS	102	-3	2	147	45	round, blue-grey, smooth		SBSEC negative	no SBSEC	no SBSEC detected			rep41-K1
AR044F_SECOND_2.1-19.4	AR044	AR044F	F=human fecal sample	MS	102	-3	2	147	45	round, blue-grey, smooth		SBSEC negative	no SBSEC	no SBSEC detected			rep41-NEGATIVE, rep42-NEGATIVE
AR044F_SECOND_6.1	AR044	AR044F	F=human fecal sample	MS	102	-4	2	37	20	round, black, smooth		SBSEC negative	no SBSEC	no SBSEC detected			rep41-D3
AR044F_SECOND_6.2	AR044	AR044F	F=human fecal sample	MS	102	-4	2	37	20	round, black, smooth		SBSEC negative	no SBSEC	no SBSEC detected			rep41-D3, rep42-NEGATIVE
AR044F_SECOND_7.1	AR044	AR044F	F=human fecal sample	MS	102	-4	2	37	17	round, blue-grey, smooth		SBSEC negative	no SBSEC	no SBSEC detected			rep41-NEGATIVE, rep42-NEGATIVE
AR044F_SECOND_7.2	AR044	AR044F	F=human fecal sample	MS	102	-4	2	37	17	round, blue-grey, smooth		SBSEC negative	no SBSEC	no SBSEC detected			rep41-K2
AR044F1.1	AR044	AR044F	F=human fecal sample	MS	105	-4	overgrowth	overgrowth	overgrowth			not tested	no SBSEC	no SBSEC detected
AR044F11.1	AR044	AR044F	F=human fecal sample	MS	105	-6	1	3	3	round, dark blue, smooth		SBSEC negative	no SBSEC	no SBSEC detected
AR044F11.2	AR044	AR044F	F=human fecal sample	MS	105	-6	1	3	3	round, dark blue, smooth		SBSEC negative	no SBSEC	no SBSEC detected
AR044F11.3	AR044	AR044F	F=human fecal sample	MS	105	-6	1	3	3	round, dark blue, smooth		SBSEC negative	no SBSEC	no SBSEC detected
AR044F2.1	AR044	AR044F	F=human fecal sample	n/a	n/a	n/a		n/a	n/a	n/a		not tested	no SBSEC	no SBSEC detected
AR044F6.1	AR044	AR044F	F=human fecal sample	MS	105	-5	overgrowth	overgrowth	overgrowth			not tested	no SBSEC	no SBSEC detected
AR044F6.2	AR044	AR044F	F=human fecal sample	MS	105	-5	overgrowth	overgrowth	overgrowth			not tested	no SBSEC	no SBSEC detected
AR044F7.1	AR044	AR044F	F=human fecal sample	n/a	n/a	n/a		n/a	n/a	n/a		not tested	no SBSEC	no SBSEC detected
AR044F7.2	AR044	AR044F	F=human fecal sample	n/a	n/a	n/a		n/a	n/a	n/a		not tested	no SBSEC	no SBSEC detected
AR045F1.1.1	AR045	AR045F	F=human fecal sample	MS	105	-4	3	overgrowth	55	large, blue, slimy		SBSEC positive	SBSEC subspecies not determined	SBSEC_present_subspecies not determined
AR045F1.1.1-new	AR045	AR045F	F=human fecal sample	MS	105	-4	3	overgrowth	55	large, blue, slimy		not tested	no SBSEC	SBSEC_present_subspecies not determined			no growth no dna			no SBSEC, no MLST
AR045F1.2.1.1	AR045	AR045F	F=human fecal sample	MS	105	-4	3	overgrowth	55	large, blue, slimy		not tested	no SBSEC	SBSEC_present_subspecies not determined			not yet purified, no dna			no SBSEC, no MLST
AR045F1.2.1.1.1	AR045	AR045F	F=human fecal sample	MS	105	-4	3	overgrowth	55	large, blue, slimy		SBSEC negative	no SBSEC	SBSEC_present_subspecies not determined			rep45-B1			no SBSEC, no MLST
AR045F1.2.1.1.2	AR045	AR045F	F=human fecal sample	MS	105	-4	3	overgrowth	55	large, blue, slimy		SBSEC negative	no SBSEC	SBSEC_present_subspecies not determined			rep45-B1			no SBSEC, no MLST
AR045F1.2.1.2	AR045	AR045F	F=human fecal sample	MS	105	-4	3	overgrowth	55	large, blue, slimy		not tested	no SBSEC	SBSEC_present_subspecies not determined			not yet purified, no dna			no SBSEC, no MLST
AR045F1.2.1.2.1	AR045	AR045F	F=human fecal sample	MS	105	-4	3	overgrowth	55	large, blue, slimy		SBSEC positive	SBSEC subspecies not determined	SBSEC_present_subspecies not determined			rep45-A2			no SBSEC, no MLST
AR045F1.2.1.2.2	AR045	AR045F	F=human fecal sample	MS	105	-4	3	overgrowth	55	large, blue, slimy		SBSEC negative	no SBSEC	SBSEC_present_subspecies not determined			rep45-B2			no SBSEC, no MLST
AR045F1.3.1.1	AR045	AR045F	F=human fecal sample	MS	105	-4	3	overgrowth	55	large, blue, slimy		SBSEC positive	SBSEC subspecies not determined	SBSEC_present_subspecies not determined
AR045F1.3.1.1-new	AR045	AR045F	F=human fecal sample	MS	105	-4	3	overgrowth	55	large, blue, slimy		SBSEC positive	SBSEC subspecies not determined	SBSEC_present_subspecies not determined			rep44-A2			no SBSEC, no MLST
AR045F11.1	AR045	AR045F	F=human fecal sample	MS	105	-6	4	>210	>100	pinpoint, blue		SBSEC negative	no SBSEC	SBSEC_present_subspecies not determined
AR045F11.2	AR045	AR045F	F=human fecal sample	MS	105	-6	4	>210	>100	pinpoint, blue		SBSEC negative	no SBSEC	SBSEC_present_subspecies not determined
AR045F11.3	AR045	AR045F	F=human fecal sample	MS	105	-6	4	>210	>100	pinpoint, blue		SBSEC negative	no SBSEC	SBSEC_present_subspecies not determined
AR045F14.1	AR045	AR045F	F=human fecal sample	MS	105	-6	4	>210	8	round, black, smooth		SBSEC negative	no SBSEC	SBSEC_present_subspecies not determined
AR045F14.2	AR045	AR045F	F=human fecal sample	MS	105	-6	4	>210	8	round, black, smooth		SBSEC negative	no SBSEC	SBSEC_present_subspecies not determined
AR045F14.3	AR045	AR045F	F=human fecal sample	MS	105	-6	4	>210	8	round, black, smooth		SBSEC negative	no SBSEC	SBSEC_present_subspecies not determined
AR045F2.3.1.1oderAR047F2.3.1.1(Deckel)	AR045	AR045F	F=human fecal sample	MS	105	-4	3	overgrowth	overgrowth	pinpoint, light blue		not tested due to rep fingerprint	no SBSEC	SBSEC_present_subspecies not determined
AR045F6.1	AR045	AR045F	F=human fecal sample	MS	195	-5	2	overgrowth	overgrowth	pinpoint, dark blue		SBSEC negative	no SBSEC	SBSEC_present_subspecies not determined			not yet done			no SBSEC, no MLST
AR045F6.2	AR045	AR045F	F=human fecal sample	MS	195	-5	2	overgrowth	overgrowth	pinpoint, dark blue		SBSEC negative	no SBSEC	SBSEC_present_subspecies not determined			not yet done			no SBSEC, no MLST
AR045F6.3	AR045	AR045F	F=human fecal sample	MS	195	-5	2	overgrowth	overgrowth	pinpoint, dark blue		SBSEC negative	no SBSEC	SBSEC_present_subspecies not determined
AR046F_SECOND_1.1	AR046	AR046F	F=human fecal sample	MS	106	-7	2	21	1	round, grey, smooth		SBSEC negative	no SBSEC	no SBSEC detected			rep41-D3
AR046F_SECOND_2.1	AR046	AR046F	F=human fecal sample	MS	106	-7	2	21	20	round, black, smooth		SBSEC negative	no SBSEC	no SBSEC detected			rep41-D2
AR046F_SECOND_6.1	AR046	AR046F	F=human fecal sample	MS	106	-6	2	199( 6 and 7 counted together)		round, grey, smooth		SBSEC negative	no SBSEC	no SBSEC detected			rep41-D3
AR046F_SECOND_6.2	AR046	AR046F	F=human fecal sample	MS	106	-6	2	199( 6 and 7 counted together)		round, grey, smooth		SBSEC negative	no SBSEC	no SBSEC detected			rep41-NEGATIVE
AR046F_SECOND_7.1	AR046	AR046F	F=human fecal sample	MS	106	-6	2	199( 6 and 7 counted together)		round, black, smooth		SBSEC negative	no SBSEC	no SBSEC detected			rep41-NEGATIVE, rep42-C
AR046F_SECOND_7.2	AR046	AR046F	F=human fecal sample	MS	106	-6	2	199( 6 and 7 counted together)		round, black, smooth		SBSEC negative	no SBSEC	no SBSEC detected			rep41-D3
AR046F1.1	AR046	AR046F	F=human fecal sample	MS	192	-5	2	overgrowth	overgrowth	pinpoint, light blue		SBSEC negative	no SBSEC	no SBSEC detected
AR046F1.2	AR046	AR046F	F=human fecal sample	MS	192	-5	2	overgrowth	overgrowth	pinpoint, light blue		SBSEC negative	no SBSEC	no SBSEC detected
AR046F1.3	AR046	AR046F	F=human fecal sample	MS	192	-5	2	overgrowth	overgrowth	pinpoint, light blue		SBSEC negative	no SBSEC	no SBSEC detected
AR046F12.1	AR046	AR046F	F=human fecal sample	MS	192	-8	2	overgrowth	>100	round, grey, smooth		SBSEC negative	no SBSEC	no SBSEC detected
AR046F2.1	AR046	AR046F	F=human fecal sample	MS	192	-5	2	overgrowth	76	round, blue, smooth		SBSEC negative	no SBSEC	no SBSEC detected
AR046F2.2	AR046	AR046F	F=human fecal sample	MS	192	-5	2	overgrowth	76	round, blue, smooth		SBSEC negative	no SBSEC	no SBSEC detected
AR046F2.3	AR046	AR046F	F=human fecal sample	MS	192	-5	2	overgrowth	76	round, blue, smooth		SBSEC negative	no SBSEC	no SBSEC detected
AR046F6.1	AR046	AR046F	F=human fecal sample	MS	192	-6	3	overgrowth	overgrowth	pinpoint, light blue		not tested	no SBSEC	no SBSEC detected
AR046F6.2	AR046	AR046F	F=human fecal sample	MS	192	-6	3	overgrowth	overgrowth	pinpoint, light blue		not tested	no SBSEC	no SBSEC detected
AR046F7.1	AR046	AR046F	F=human fecal sample	MS	192	-6	3	overgrowth	overgrowth	pinpoint, grey		not tested	no SBSEC	no SBSEC detected
AR046F7.2	AR046	AR046F	F=human fecal sample	MS	192	-6	3	overgrowth	overgrowth	pinpoint, grey		not tested	no SBSEC	no SBSEC detected
AR046F8.1.1	AR046	AR046F	F=human fecal sample	MS	192	-6	3	overgrowth	40	milky, unshaped		SBSEC negative	no SBSEC	no SBSEC detected
AR047F_BACKUP_1.1	AR047	AR047F	F=human fecal sample	n/a	n/a	n/a		n/a	n/a	n/a		SBSEC negative	no SBSEC	SBSEC_present_Sii
AR047F_BACKUP_5.1	AR047	AR047F	F=human fecal sample	MS	104	-5	1	overgrowth	25	large, blue, slimy		SBSEC negative	no SBSEC	SBSEC_present_Sii
AR047F_BACKUP_5.2	AR047	AR047F	F=human fecal sample	MS	104	-5	1	overgrowth	25	large, blue, slimy		SBSEC positive	SBSEC subspecies not determined	SBSEC_present_Sii
AR047F_BACKUP_5.3	AR047	AR047F	F=human fecal sample	MS	104	-5	1	overgrowth	25	large, blue, slimy		SBSEC negative	no SBSEC	SBSEC_present_Sii
AR047F_BACKUP_5.5	AR047	AR047F	F=human fecal sample	MS	104	-5	1	overgrowth	25	large, blue, slimy		SBSEC positive	SBSEC subspecies not determined	SBSEC_present_Sii
AR047F_BACKUP_5.6	AR047	AR047F	F=human fecal sample	MS	104	-5	1	overgrowth	25	large, blue, slimy		SBSEC negative	no SBSEC	SBSEC_present_Sii
AR047F_BACKUP_5.7	AR047	AR047F	F=human fecal sample	MS	104	-5	1	overgrowth	25	large, blue, slimy		SBSEC negative	no SBSEC	SBSEC_present_Sii
AR047F_BACKUP_5.8	AR047	AR047F	F=human fecal sample	MS	104	-5	1	overgrowth	25	large, blue, slimy		SBSEC negative	no SBSEC	SBSEC_present_Sii
AR047F_BACKUP_6.1	AR047	AR047F	F=human fecal sample	MS	104	-6	1	>207	7	large, blue, slimy		SBSEC positive	SBSEC subspecies not determined	SBSEC_present_Sii
AR047F_BACKUP_6.2	AR047	AR047F	F=human fecal sample	MS	104	-6	1	>207	7	large, blue, slimy		SBSEC positive	SBSEC subspecies not determined	SBSEC_present_Sii
AR047F_BACKUP_6.3	AR047	AR047F	F=human fecal sample	MS	104	-6	1	>207	7	large, blue, slimy		SBSEC negative	no SBSEC	SBSEC_present_Sii
AR047F_BACKUP_6.4	AR047	AR047F	F=human fecal sample	MS	104	-6	1	>207	7	large, blue, slimy		SBSEC positive	SBSEC subspecies not determined	SBSEC_present_Sii
AR047F_BACKUP_6.5	AR047	AR047F	F=human fecal sample	MS	104	-6	1	>207	7	large, blue, slimy		SBSEC negative	no SBSEC	SBSEC_present_Sii
AR047F_BACKUP_6.6	AR047	AR047F	F=human fecal sample	MS	104	-6	1	>207	7	large, blue, slimy		SBSEC negative	no SBSEC	SBSEC_present_Sii
AR047F_SECOND_1.1	AR047	AR047F	F=human fecal sample	MS	104	-4	3	overgrowth	overgrowth	large, blue, slimy		SBSEC negative	no SBSEC	SBSEC_present_Sii
AR047F_SECOND_1.2	AR047	AR047F	F=human fecal sample	MS	104	-4	3	overgrowth	overgrowth	large, blue, slimy		SBSEC negative	no SBSEC	SBSEC_present_Sii
AR047F_SECOND_1.3	AR047	AR047F	F=human fecal sample	MS	104	-4	3	overgrowth	overgrowth	large, blue, slimy		SBSEC negative	no SBSEC	SBSEC_present_Sii
AR047F_SECOND_11.1	AR047	AR047F	F=human fecal sample	MS	104	-6	3	>207	7	large, blue, slimy		SBSEC negative	no SBSEC	SBSEC_present_Sii
AR047F_SECOND_11.2	AR047	AR047F	F=human fecal sample	MS	104	-6	3	>207	7	large, blue, slimy		SBSEC negative	no SBSEC	SBSEC_present_Sii
AR047F_SECOND_11.3	AR047	AR047F	F=human fecal sample	MS	104	-6	3	>207	7	large, blue, slimy		SBSEC negative	no SBSEC	SBSEC_present_Sii
AR047F_SECOND_12.1	AR047	AR047F	F=human fecal sample	MS	104	-6	3	>207	>100	pinpoint, blue		SBSEC negative	no SBSEC	SBSEC_present_Sii
AR047F_SECOND_12.2	AR047	AR047F	F=human fecal sample	MS	104	-6	3	>207	>100	pinpoint, blue		SBSEC negative	no SBSEC	SBSEC_present_Sii
AR047F_SECOND_12.3	AR047	AR047F	F=human fecal sample	MS	104	-6	3	>207	>100	pinpoint, blue		SBSEC negative	no SBSEC	SBSEC_present_Sii
AR047F_SECOND_13.1	AR047	AR047F	F=human fecal sample	MS	104	-6	3	>207	>100	round, blue, smooth		SBSEC negative	no SBSEC	SBSEC_present_Sii
AR047F_SECOND_13.2	AR047	AR047F	F=human fecal sample	MS	104	-6	3	>207	>100	round, blue, smooth		SBSEC negative	no SBSEC	SBSEC_present_Sii
AR047F_SECOND_13.3	AR047	AR047F	F=human fecal sample	MS	104	-6	3	>207	>100	round, blue, smooth		SBSEC negative	no SBSEC	SBSEC_present_Sii
AR047F_SECOND_2.1	AR047	AR047F	F=human fecal sample	MS	104	-4	3	overgrowth	overgrowth	pinpoint, blue		SBSEC negative	no SBSEC	SBSEC_present_Sii
AR047F_SECOND_2.2	AR047	AR047F	F=human fecal sample	MS	104	-4	3	overgrowth	overgrowth	pinpoint, blue		SBSEC negative	no SBSEC	SBSEC_present_Sii
AR047F_SECOND_2.3	AR047	AR047F	F=human fecal sample	MS	104	-4	3	overgrowth	overgrowth	pinpoint, blue		SBSEC negative	no SBSEC	SBSEC_present_Sii
AR047F_SECOND_3.1	AR047	AR047F	F=human fecal sample	MS	104	-4	3	overgrowth	overgrowth	round, blue, smooth		SBSEC negative	no SBSEC	SBSEC_present_Sii
AR047F_SECOND_3.2	AR047	AR047F	F=human fecal sample	MS	104	-4	3	overgrowth	overgrowth	round, blue, smooth		SBSEC negative	no SBSEC	SBSEC_present_Sii
AR047F_SECOND_3.3	AR047	AR047F	F=human fecal sample	MS	104	-4	3	overgrowth	overgrowth	round, blue, smooth		SBSEC negative	no SBSEC	SBSEC_present_Sii
AR047F_SECOND_6.1	AR047	AR047F	F=human fecal sample	MS	104	-5	3	overgrowth	25	large, blue, slimy		SBSEC negative	no SBSEC	SBSEC_present_Sii
AR047F_SECOND_6.2	AR047	AR047F	F=human fecal sample	MS	104	-5	3	overgrowth	25	large, blue, slimy		SBSEC negative	no SBSEC	SBSEC_present_Sii
AR047F_SECOND_6.3	AR047	AR047F	F=human fecal sample	MS	104	-5	3	overgrowth	25	large, blue, slimy		SBSEC negative	no SBSEC	SBSEC_present_Sii
AR047F_SECOND_7.1	AR047	AR047F	F=human fecal sample	MS	104	-5	3	overgrowth	overgrowth	pinpoint, blue		SBSEC negative	no SBSEC	SBSEC_present_Sii
AR047F_SECOND_7.2	AR047	AR047F	F=human fecal sample	MS	104	-5	3	overgrowth	overgrowth	pinpoint, blue		SBSEC negative	no SBSEC	SBSEC_present_Sii
AR047F_SECOND_7.3	AR047	AR047F	F=human fecal sample	MS	104	-5	3	overgrowth	overgrowth	pinpoint, blue		SBSEC negative	no SBSEC	SBSEC_present_Sii
AR047F_SECOND_8.1	AR047	AR047F	F=human fecal sample	MS	104	-5	3	overgrowth	overgrowth	pinpoint, black		SBSEC negative	no SBSEC	SBSEC_present_Sii
AR047F_SECOND_8.2	AR047	AR047F	F=human fecal sample	MS	104	-5	3	overgrowth	overgrowth	pinpoint, black		SBSEC negative	no SBSEC	SBSEC_present_Sii
AR047F_SECOND_8.3	AR047	AR047F	F=human fecal sample	MS	104	-5	3	overgrowth	overgrowth	pinpoint, black		SBSEC negative	no SBSEC	SBSEC_present_Sii
AR047F1.1.1.1	AR047	AR047F	F=human fecal sample	MS	116	-5	3	overgrowth	19	large, blue, slimy		SBSEC negative	no SBSEC	SBSEC_present_Sii
AR047F1.2.1	AR047	AR047F	F=human fecal sample	MS	116	-5	3	overgrowth	19	large, blue, slimy		SBSEC positive	Streptococcus infantarius subsp. infantarius	SBSEC_present_Sii	99.24%Identity over 1,059.00bp to Streptococcus infantarius subsp. infantarius CJ18, complete genome		A(24.06)	positive	positive	SBSEC, MLST not yet
AR047F1.2.1.1	AR047	AR047F	F=human fecal sample	MS	116	-5	3	overgrowth	19	large, blue, slimy		SBSEC negative	no SBSEC	SBSEC_present_Sii
AR047F1.3.1	AR047	AR047F	F=human fecal sample	MS	116	-5	3	overgrowth	19	large, blue, slimy		SBSEC negative	no SBSEC	SBSEC_present_Sii
AR047F11.1	AR047	AR047F	F=human fecal sample	MS	116	-8	1	8	8	round,grey, smooth		SBSEC negative	no SBSEC	SBSEC_present_Sii
AR047F11.2	AR047	AR047F	F=human fecal sample	MS	116	-8	1	8	8	round,grey, smooth		SBSEC negative	no SBSEC	SBSEC_present_Sii
AR047F11.3	AR047	AR047F	F=human fecal sample	MS	116	-8	1	8	8	round,grey, smooth		SBSEC negative	no SBSEC	SBSEC_present_Sii
AR047F2.1	AR047	AR047F	F=human fecal sample	MS	116	-5	3	overgrowth	overgrowth	pinpoint, black		SBSEC negative	no SBSEC	SBSEC_present_Sii
AR047F2.2	AR047	AR047F	F=human fecal sample	MS	116	-5	3	overgrowth	overgrowth	pinpoint, black		SBSEC negative	no SBSEC	SBSEC_present_Sii
AR047F2.3.1.1	AR047	AR047F	F=human fecal sample	MS	116	-5	3	overgrowth	overgrowth	pinpoint, black		not tested due to rep fingerprint	no SBSEC	SBSEC_present_Sii			A(24.06)			no SBSEC, no MLST
AR047F3.1	AR047	AR047F	F=human fecal sample	MS	116	-5	3	overgrowth	overgrowth	round, black, smooth		SBSEC negative	no SBSEC	SBSEC_present_Sii
AR047F3.2	AR047	AR047F	F=human fecal sample	MS	116	-5	3	overgrowth	overgrowth	round, black, smooth		SBSEC negative	no SBSEC	SBSEC_present_Sii
AR047F3.3	AR047	AR047F	F=human fecal sample	MS	116	-5	3	overgrowth	overgrowth	round, black, smooth		SBSEC negative	no SBSEC	SBSEC_present_Sii
AR047F5.2	AR047	AR047F	F=human fecal sample	n/a	n/a	n/a		n/a	n/a	n/a		SBSEC positive	SBSEC subspecies not determined	SBSEC_present_Sii			rep44-A2			no SBSEC, no MLST
AR047F5.8	AR047	AR047F	F=human fecal sample	n/a	n/a	n/a		n/a	n/a	n/a		not tested	no SBSEC	SBSEC_present_Sii			rep44-A2			no SBSEC, no MLST
AR047F6.1	AR047	AR047F	F=human fecal sample	MS	116	-6	4	overgrowth	3	large, blue, slimy		not tested	no SBSEC	SBSEC_present_Sii			not yet purified colonies, no dna			no SBSEC, no MLST
AR047F6.1.1	AR047	AR047F	F=human fecal sample	MS	116	-6	4	overgrowth	3	large, blue, slimy		SBSEC negative	no SBSEC	SBSEC_present_Sii			T(24.06)	negative	negative	no SBSEC, no MLST
AR047F6.2	AR047	AR047F	F=human fecal sample	MS	116	-6	4	overgrowth	3	large, blue, slimy		not tested	no SBSEC	SBSEC_present_Sii			not yet purified colonies, no dna			no SBSEC, no MLST
AR047F6.2.1	AR047	AR047F	F=human fecal sample	MS	116	-6	4	overgrowth	3	large, blue, slimy		SBSEC positive	SBSEC subspecies not determined	SBSEC_present_Sii			R(22.06)	negative	negative	no SBSEC, no MLST
AR047F6.3.1.1	AR047	AR047F	F=human fecal sample	MS	116	-6	4	overgrowth	3	large, blue, slimy		SBSEC negative	no SBSEC	SBSEC_present_Sii
AR047F6.4	AR047	AR047F	F=human fecal sample	MS	116	-6	4	overgrowth	3	large, blue, slimy		not tested	no SBSEC	SBSEC_present_Sii			rep44-A2			no SBSEC, no MLST
AR048F_SECOND_1.1	AR048	AR048F	F=human fecal sample	MS	103	-7	1	8	8	round, black, smooth		SBSEC negative	no SBSEC	no SBSEC detected			rep41-D3
AR048F_SECOND_6.1	AR048	AR048F	F=human fecal sample	MS	103	-6	2	38	23	round, black, smooth		SBSEC negative	no SBSEC	no SBSEC detected			rep41-D8
AR048F_SECOND_6.2	AR048	AR048F	F=human fecal sample	MS	103	-6	2	38	23	round, black, smooth		SBSEC negative	no SBSEC	no SBSEC detected			rep41-D3
AR048F_SECOND_7.1	AR048	AR048F	F=human fecal sample	MS	103	-6	2	38	15	round, blue-grey, smooth		SBSEC negative	no SBSEC	no SBSEC detected			rep41-D9
AR048F_SECOND_7.2	AR048	AR048F	F=human fecal sample	MS	103	-6	2	38	15	round, blue-grey, smooth		SBSEC negative	no SBSEC	no SBSEC detected			rep41-D8
AR048F_SECOND_7.3	AR048	AR048F	F=human fecal sample	MS	103	-6	2	38	15	round, blue-grey, smooth		SBSEC negative	no SBSEC	no SBSEC detected			rep41-D8
AR048F1.1	AR048	AR048F	F=human fecal sample	MS	224	-5	2	overgrowth	overgrowth	pinpoint, blue		not tested	no SBSEC	no SBSEC detected
AR048F11.1	AR048	AR048F	F=human fecal sample	MS	224	-8	2	7	3	round, blue, smooth		SBSEC negative	no SBSEC	no SBSEC detected
AR048F11.2	AR048	AR048F	F=human fecal sample	MS	224	-8	2	7	3	round, blue, smooth		SBSEC negative	no SBSEC	no SBSEC detected
AR048F12.1	AR048	AR048F	F=human fecal sample	MS	224	-8	2	7	4	round, black, smooth		SBSEC negative	no SBSEC	no SBSEC detected
AR048F12.2	AR048	AR048F	F=human fecal sample	MS	224	-8	2	7	4	round, black, smooth		SBSEC negative	no SBSEC	no SBSEC detected
AR048F12.3	AR048	AR048F	F=human fecal sample	MS	224	-8	2	7	4	round, black, smooth		SBSEC negative	no SBSEC	no SBSEC detected
AR048F6.1	AR048	AR048F	F=human fecal sample	MS	224	-6	2	overgrowth	overgrowth	pinpoint, blue		not tested	no SBSEC	no SBSEC detected
AR048F6.2	AR048	AR048F	F=human fecal sample	MS	224	-6	2	overgrowth	overgrowth	pinpoint, blue		not tested	no SBSEC	no SBSEC detected
AR048F7.1	AR048	AR048F	F=human fecal sample	MS	224	-6	2	overgrowth	overgrowth	pinpoint, black		not tested	no SBSEC	no SBSEC detected
AR048F7.2	AR048	AR048F	F=human fecal sample	MS	224	-6	2	overgrowth	overgrowth	pinpoint, black		not tested	no SBSEC	no SBSEC detected
AR048F7.3	AR048	AR048F	F=human fecal sample	MS	224	-6	2	overgrowth	overgrowth	pinpoint, black		not tested	no SBSEC	no SBSEC detected
AR049F1.1	AR049	AR049F	F=human fecal sample	MS	107	-4	3	>129	18	large, blue, slimy		SBSEC negative	no SBSEC	SBSEC_present_Sii
AR049F1.2	AR049	AR049F	F=human fecal sample	MS	107	-4	3	>129	18	large, blue, slimy		SBSEC negative	no SBSEC	SBSEC_present_Sii
AR049F1.3	AR049	AR049F	F=human fecal sample	MS	107	-4	3	>129	18	large, blue, slimy		SBSEC negative	no SBSEC	SBSEC_present_Sii
AR049F11.1	AR049	AR049F	F=human fecal sample	MS	107		3	3	1	large, blue, slimy		not tested due to rep fingerprint	no SBSEC	SBSEC_present_Sii			A(24.06)			no SBSEC, no MLST
AR049F12.1	AR049	AR049F	F=human fecal sample	MS	107		3	3	1	round, black, smooth		SBSEC negative	no SBSEC	SBSEC_present_Sii
AR049F13.1	AR049	AR049F	F=human fecal sample	MS	107		3	3	1	round, blue, smooth		SBSEC negative	no SBSEC	SBSEC_present_Sii
AR049F2.1	AR049	AR049F	F=human fecal sample	MS	107	-4	3	>129	>100	pinpoint, blue		SBSEC negative	no SBSEC	SBSEC_present_Sii
AR049F2.2	AR049	AR049F	F=human fecal sample	MS	107	-4	3	>129	>100	pinpoint, blue		SBSEC negative	no SBSEC	SBSEC_present_Sii
AR049F2.3	AR049	AR049F	F=human fecal sample	MS	107	-4	3	>129	>100	pinpoint, blue		SBSEC negative	no SBSEC	SBSEC_present_Sii
AR049F3.1	AR049	AR049F	F=human fecal sample	MS	107	-4	3	>129	11	blue, round, smooth		SBSEC negative	no SBSEC	SBSEC_present_Sii
AR049F3.2	AR049	AR049F	F=human fecal sample	MS	107	-4	3	>129	11	blue, round, smooth		SBSEC negative	no SBSEC	SBSEC_present_Sii
AR049F3.3	AR049	AR049F	F=human fecal sample	MS	107	-4	3	>129	11	blue, round, smooth		SBSEC negative	no SBSEC	SBSEC_present_Sii
AR049F6.1	AR049	AR049F	F=human fecal sample	MS	107	-5	3	63	7	large, blue, slimy		SBSEC positive	Streptococcus infantarius subsp. infantarius	SBSEC_present_Sii	99.41%Identity over 854bp to Streptococcus infantarius subsp. infantarius CJ18, complete genome		N(22.06)	positive	positive	120
AR049F6.2	AR049	AR049F	F=human fecal sample	MS	107	-5	3	63	7	large, blue, slimy		SBSEC positive	SBSEC subspecies not determined	SBSEC_present_Sii
AR049F6.3	AR049	AR049F	F=human fecal sample	MS	107	-5	3	63	7	large, blue, slimy		SBSEC positive	Streptococcus infantarius subsp. infantarius	SBSEC_present_Sii	Julia only with new groELprimers: 97.27%Identity over 550bp to Streptococcus infantarius subsp. Infantarius CJ18, complete genome		A(24.06)	positive	positive	SBSEC, MLST not yet
AR049F7.1	AR049	AR049F	F=human fecal sample	MS	107	-5	3	63	42	round, blue, smooth		SBSEC negative	no SBSEC	SBSEC_present_Sii
AR049F7.2	AR049	AR049F	F=human fecal sample	MS	107	-5	3	63	42	round, blue, smooth		SBSEC negative	no SBSEC	SBSEC_present_Sii
AR049F7.3	AR049	AR049F	F=human fecal sample	MS	107	-5	3	63	42	round, blue, smooth		SBSEC negative	no SBSEC	SBSEC_present_Sii
AR069F6.2	AR069	AR069F	F=human fecal sample	MS								SBSEC negative	no SBSEC	no SBSEC detected			N(22.06)	positive	positive	no SBSEC, no MLST
CL001B16.1	CL001	CL001B	B=raw cow milk	M17		-2	1	>300	>300	milky, pinpoint, round		not tested	no SBSEC	SBSEC_present_Sii
CL001B16.1.1	CL001	CL001B	B=raw cow milk	M17		-2	1	>300	>300	milky, pinpoint, round		not tested	no SBSEC	SBSEC_present_Sii			N (27.7.15)			no SBSEC, no MLST
CL001B16.1.2	CL001	CL001B	B=raw cow milk	M17		-2	1	>300	>300	milky, pinpoint, round		not tested	no SBSEC	SBSEC_present_Sii			N (27.7.15)			no SBSEC, no MLST
CL001B16.2	CL001	CL001B	B=raw cow milk	M17		-2	1	>300	>300	milky, pinpoint, round		not tested	no SBSEC	SBSEC_present_Sii
CL001B16.2.1	CL001	CL001B	B=raw cow milk	M17		-2	1	>300	>300	milky, pinpoint, round		not tested	no SBSEC	SBSEC_present_Sii			N (27.7.15)			no SBSEC, no MLST
CL001B16.2.2	CL001	CL001B	B=raw cow milk	M17		-2	1	>300	>300	milky, pinpoint, round		not tested	no SBSEC	SBSEC_present_Sii			N (27.7.15)			no SBSEC, no MLST
CL001B21.1	CL001	CL001B	B=raw cow milk	M17		-3	1	191	191	milky, pinpoint		not tested	no SBSEC	SBSEC_present_Sii
CL001B21.1.1	CL001	CL001B	B=raw cow milk	M17		-3	1	191	191	milky, pinpoint		not tested	no SBSEC	SBSEC_present_Sii			N (27.7.15)			no SBSEC, no MLST
CL001B21.1.2	CL001	CL001B	B=raw cow milk	M17		-3	1	191	191	milky, pinpoint		not tested	no SBSEC	SBSEC_present_Sii			N (27.7.15)			no SBSEC, no MLST
CL001B21.2	CL001	CL001B	B=raw cow milk	M17		-3	1	191	191	milky, pinpoint		SBSEC positive	Streptococcus infantarius subsp. infantarius	SBSEC_present_Sii	99.28%Identity over 979bp to Streptococcus infantarius subsp. infantarius CJ18, complete genome		O (24.7.15)	yes (5.8.15) positiv	yes (5.8.15) positiv	SBSEC, MLST not yet
CL001B21.3	CL001	CL001B	B=raw cow milk	M17		-3	1	191	191	milky, pinpoint		not tested	no SBSEC	SBSEC_present_Sii
CL001B21.3.1	CL001	CL001B	B=raw cow milk	M17		-3	1	191	191	milky, pinpoint		not tested	no SBSEC	SBSEC_present_Sii			N (27.7.15)			no SBSEC, no MLST
CL001B21.3.2	CL001	CL001B	B=raw cow milk	M17		-3	1	191	191	milky, pinpoint		not tested	no SBSEC	SBSEC_present_Sii			N (27.7.15)			no SBSEC, no MLST
CL001B26.2	CL001	CL001B	B=raw cow milk	M17		-4	1	16	16	big, slimy, milky		SBSEC positive	Streptococcus infantarius subsp. infantarius	SBSEC_present_Sii	99.59%Identity over 975bp to Streptococcus infantarius subsp. infantarius CJ18, complete genome		N (24.7.15)	yes (5.8.15) positiv	yes (5.8.15) positiv	SBSEC, MLST not yet
CL001B26.3	CL001	CL001B	B=raw cow milk	M17		-4	1	16	16	big, slimy, milky		not tested	no SBSEC	SBSEC_present_Sii			N (24.7.15)			no SBSEC, no MLST
CL001F1.1	CL001	CL001F	F=human fecal sample	MS	114	-3	2	>400	>300	pinpoint, blue		SBSEC negative	no SBSEC	no SBSEC detected
CL001F1.2	CL001	CL001F	F=human fecal sample	MS	114	-3	2	>400	>300	pinpoint, blue		SBSEC negative	no SBSEC	no SBSEC detected
CL001F1.3	CL001	CL001F	F=human fecal sample	MS	114	-3	2	>400	>300	pinpoint, blue		SBSEC negative	no SBSEC	no SBSEC detected
CL001F11.1	CL001	CL001F	F=human fecal sample	MS	114		1	4	4	round,blue , smooth		SBSEC negative	no SBSEC	no SBSEC detected
CL001F11.2	CL001	CL001F	F=human fecal sample	MS	114		1	4	4	round,blue , smooth		SBSEC negative	no SBSEC	no SBSEC detected
CL001F11.3	CL001	CL001F	F=human fecal sample	MS	114		1	4	4	round,blue , smooth		SBSEC negative	no SBSEC	no SBSEC detected
CL001F2.1	CL001	CL001F	F=human fecal sample	MS	114	-3	2	>400	>100	round,blue , smooth		SBSEC negative	no SBSEC	no SBSEC detected
CL001F2.2	CL001	CL001F	F=human fecal sample	MS	114	-3	2	>400	>100	round,blue , smooth		SBSEC negative	no SBSEC	no SBSEC detected
CL001F2.3	CL001	CL001F	F=human fecal sample	MS	114	-3	2	>400	>100	round,blue , smooth		SBSEC negative	no SBSEC	no SBSEC detected
CL001F6.1	CL001	CL001F	F=human fecal sample	MS	114		2	>200	>100	pinpoint, blue		SBSEC negative	no SBSEC	no SBSEC detected
CL001F6.2	CL001	CL001F	F=human fecal sample	MS	114		2	>200	>100	pinpoint, blue		SBSEC negative	no SBSEC	no SBSEC detected
CL001F6.3	CL001	CL001F	F=human fecal sample	MS	114		2	>200	>100	pinpoint, blue		SBSEC negative	no SBSEC	no SBSEC detected
CL001F7.1	CL001	CL001F	F=human fecal sample	MS	114		2	>200	>100	round,blue , smooth		SBSEC negative	no SBSEC	no SBSEC detected
CL001F7.2	CL001	CL001F	F=human fecal sample	MS	114		2	>200	>100	round,blue , smooth		SBSEC negative	no SBSEC	no SBSEC detected
CL001F7.3	CL001	CL001F	F=human fecal sample	MS	114		2	>200	>100	round,blue , smooth		SBSEC negative	no SBSEC	no SBSEC detected
CL002A16.2	CL002	CL002A	A=fermented cow milk	M17		-5	1	14	14	milky, pinpoint, round		SBSEC positive	hybrid Sgm Sii	SBSEC_present_hybrid Sgm/Sii	hybrid strain! First 300bp highest identity to Sii CJ18, remaining 600bp highest identity to Sgm. 96.56%Identity over 929bp to Streptococcus macedonicus ACA-DC 198 main chromosome complete genome		N (24.7.15)	yes (5.8.15) positiv	yes (5.8.15) positiv	candidate
CL002A16.3	CL002	CL002A	A=fermented cow milk	M17		-5	1	14	14	milky, pinpoint, round		SBSEC positive	hybrid Sgm Sii	SBSEC_present_hybrid Sgm/Sii	hybrid strain! First 300bp highest identity to Sii CJ18, remaining 600bp highest identity to Sgm. 96.54%Identity over 955bp to Streptococcus macedonicus ACA-DC 198 main chromosome complete genome		P (24.7.15)	yes (5.8.15) positiv	yes (5.8.15) positiv	candidate
CL002F1.1	CL002	CL002F	F=human fecal sample	MS	116	-3	3	>322	22	large, blue, slimy		SBSEC positive	SBSEC subspecies not determined	SBSEC_present_subspecies not determined
CL002F1.1-new	CL002	CL002F	F=human fecal sample	MS	116	-3	3	>322	22	large, blue, slimy		SBSEC positive	SBSEC subspecies not determined	SBSEC_present_subspecies not determined			rep44-A9			no SBSEC, no MLST
CL002F1.2	CL002	CL002F	F=human fecal sample	MS	116	-3	3	>322	22	large, blue, slimy		SBSEC positive	SBSEC subspecies not determined	SBSEC_present_subspecies not determined
CL002F1.2-new	CL002	CL002F	F=human fecal sample	MS	116	-3	3	>322	22	large, blue, slimy		SBSEC positive	SBSEC subspecies not determined	SBSEC_present_subspecies not determined			rep43-A2			no SBSEC, no MLST
CL002F1.3	CL002	CL002F	F=human fecal sample	MS	116	-3	3	>322	22	large, blue, slimy		SBSEC negative	no SBSEC	SBSEC_present_subspecies not determined
CL002F11.1	CL002	CL002F	F=human fecal sample	MS	116	-5	3	41	1	large, blue-grey, slimy		SBSEC negative	no SBSEC	SBSEC_present_subspecies not determined
CL002F12.1	CL002	CL002F	F=human fecal sample	MS	116	-5	3	41	4	pinpoint, blue		SBSEC negative	no SBSEC	SBSEC_present_subspecies not determined
CL002F12.2	CL002	CL002F	F=human fecal sample	MS	116	-5	3	41	4	pinpoint, blue		SBSEC negative	no SBSEC	SBSEC_present_subspecies not determined
CL002F13.1	CL002	CL002F	F=human fecal sample	MS	116	-5	3	41	36	round,blue , smooth		SBSEC negative	no SBSEC	SBSEC_present_subspecies not determined
CL002F13.2	CL002	CL002F	F=human fecal sample	MS	116	-5	3	41	36	round,blue , smooth		SBSEC positive	SBSEC subspecies not determined	SBSEC_present_subspecies not determined
CL002F13.2-new	CL002	CL002F	F=human fecal sample	MS	116	-5	3	41	36	round,blue , smooth		not tested	no SBSEC	SBSEC_present_subspecies not determined			no growth no dna			no SBSEC, no MLST
CL002F13.3	CL002	CL002F	F=human fecal sample	MS	116	-5	3	41	36	round,blue , smooth		SBSEC positive	SBSEC subspecies not determined	SBSEC_present_subspecies not determined
CL002F13.3-new	CL002	CL002F	F=human fecal sample	MS	116	-5	3	41	36	round,blue , smooth		not tested	no SBSEC	SBSEC_present_subspecies not determined			no growth no dna			no SBSEC, no MLST
CL002F2.1	CL002	CL002F	F=human fecal sample	MS	116	-3	3	>322	>300	pinpoint, blue		SBSEC negative	no SBSEC	SBSEC_present_subspecies not determined
CL002F2.2	CL002	CL002F	F=human fecal sample	MS	116	-3	3	>322	>300	pinpoint, blue		not tested	no SBSEC	SBSEC_present_subspecies not determined			no growth no dna			no SBSEC, no MLST
CL002F2.2.1	CL002	CL002F	F=human fecal sample	MS	116	-3	3	>322	>300	pinpoint, blue		not tested	no SBSEC	SBSEC_present_subspecies not determined			not yet purified, no dna			no SBSEC, no MLST
CL002F2.2.1.1	CL002	CL002F	F=human fecal sample	MS	116	-3	3	>322	>300	pinpoint, blue		SBSEC negative	no SBSEC	SBSEC_present_subspecies not determined			rep45-C1			no SBSEC, no MLST
CL002F2.2.1.2	CL002	CL002F	F=human fecal sample	MS	116	-3	3	>322	>300	pinpoint, blue		SBSEC negative	no SBSEC	SBSEC_present_subspecies not determined			rep45-D1			no SBSEC, no MLST
CL002F2.3	CL002	CL002F	F=human fecal sample	MS	116	-3	3	>322	>300	pinpoint, blue		not tested	no SBSEC	SBSEC_present_subspecies not determined			no growth no dna			no SBSEC, no MLST
CL002F3.1	CL002	CL002F	F=human fecal sample	MS	116	-3	3	>322	not countable	round,blue , smooth		not tested	no SBSEC	SBSEC_present_subspecies not determined			no growth no dna			no SBSEC, no MLST
CL002F3.2	CL002	CL002F	F=human fecal sample	MS	116	-3	3	>322	not countable	round,blue , smooth		SBSEC positive	SBSEC subspecies not determined	SBSEC_present_subspecies not determined
CL002F3.2-new	CL002	CL002F	F=human fecal sample	MS	116	-3	3	>322	not countable	round,blue , smooth		not tested	no SBSEC	SBSEC_present_subspecies not determined			no growth no dna			no SBSEC, no MLST
CL002F3.3	CL002	CL002F	F=human fecal sample	MS	116	-3	3	>322	not countable	round,blue , smooth		not tested	no SBSEC	SBSEC_present_subspecies not determined			no growth no dna			no SBSEC, no MLST
CL002F6.1	CL002	CL002F	F=human fecal sample	MS	116	-4	3	>222	3	large, blue-grey, slimy		SBSEC positive	SBSEC subspecies not determined	SBSEC_present_subspecies not determined
CL002F6.1-new	CL002	CL002F	F=human fecal sample	MS	116	-4	3	>222	3	large, blue-grey, slimy		SBSEC positive	SBSEC subspecies not determined	SBSEC_present_subspecies not determined			rep44-A2			no SBSEC, no MLST
CL002F6.2	CL002	CL002F	F=human fecal sample	MS	116	-4	3	>222	3	large, blue-grey, slimy		SBSEC positive	SBSEC subspecies not determined	SBSEC_present_subspecies not determined
CL002F6.2-new	CL002	CL002F	F=human fecal sample	MS	116	-4	3	>222	3	large, blue-grey, slimy		not tested	no SBSEC	SBSEC_present_subspecies not determined			rep44-A2			no SBSEC, no MLST
CL002F7.1	CL002	CL002F	F=human fecal sample	MS	116	-4	3	>222	>100	pinpoint, blue		SBSEC negative	no SBSEC	SBSEC_present_subspecies not determined
CL002F7.2	CL002	CL002F	F=human fecal sample	MS	116	-4	3	>222	>100	pinpoint, blue		SBSEC negative	no SBSEC	SBSEC_present_subspecies not determined
CL002F7.3	CL002	CL002F	F=human fecal sample	MS	116	-4	3	>222	>100	pinpoint, blue		SBSEC negative	no SBSEC	SBSEC_present_subspecies not determined
CL002F8.1	CL002	CL002F	F=human fecal sample	MS	116	-4	3	>222	119	round,blue , smooth		SBSEC negative	no SBSEC	SBSEC_present_subspecies not determined
CL002F8.2	CL002	CL002F	F=human fecal sample	MS	116	-4	3	>222	119	round,blue , smooth		SBSEC negative	no SBSEC	SBSEC_present_subspecies not determined
CL002F8.3	CL002	CL002F	F=human fecal sample	MS	116	-4	3	>222	119	round,blue , smooth		SBSEC positive	SBSEC subspecies not determined	SBSEC_present_subspecies not determined
CL002F8.3-new	CL002	CL002F	F=human fecal sample	MS	116	-4	3	>222	119	round,blue , smooth		SBSEC positive	SBSEC subspecies not determined	SBSEC_present_subspecies not determined			rep43-negative1			no SBSEC, no MLST
CL003F1.1	CL003	CL003F	F=human fecal sample	MS	100	-3	2	overgrowth	overgrowth	pinpoint, blue		SBSEC negative	no SBSEC	no SBSEC detected
CL003F1.2	CL003	CL003F	F=human fecal sample	MS	100	-3	2	overgrowth	overgrowth	pinpoint, blue		SBSEC negative	no SBSEC	no SBSEC detected
CL003F1.3	CL003	CL003F	F=human fecal sample	MS	100	-3	2	overgrowth	overgrowth	pinpoint, blue		SBSEC negative	no SBSEC	no SBSEC detected
CL003F11.1	CL003	CL003F	F=human fecal sample	MS	100	-5	2	87	8	pinpoint, blue		SBSEC negative	no SBSEC	no SBSEC detected
CL003F11.2	CL003	CL003F	F=human fecal sample	MS	100	-5	2	87	8	pinpoint, blue		SBSEC negative	no SBSEC	no SBSEC detected
CL003F11.3	CL003	CL003F	F=human fecal sample	MS	100	-5	2	87	8	pinpoint, blue		SBSEC negative	no SBSEC	no SBSEC detected
CL003F12.1	CL003	CL003F	F=human fecal sample	MS	100	-5	2	87	79	round,blue , smooth		SBSEC negative	no SBSEC	no SBSEC detected
CL003F12.2	CL003	CL003F	F=human fecal sample	MS	100	-5	2	87	79	round,blue , smooth		SBSEC negative	no SBSEC	no SBSEC detected
CL003F12.3	CL003	CL003F	F=human fecal sample	MS	100	-5	2	87	79	round,blue , smooth		SBSEC negative	no SBSEC	no SBSEC detected
CL003F2.1	CL003	CL003F	F=human fecal sample	MS	100	-3	2	overgrowth	overgrowth	round,blue , smooth		SBSEC negative	no SBSEC	no SBSEC detected
CL003F2.2	CL003	CL003F	F=human fecal sample	MS	100	-3	2	overgrowth	overgrowth	round,blue , smooth		SBSEC negative	no SBSEC	no SBSEC detected
CL003F2.3	CL003	CL003F	F=human fecal sample	MS	100	-3	2	overgrowth	overgrowth	round,blue , smooth		SBSEC negative	no SBSEC	no SBSEC detected
CL003F6.1	CL003	CL003F	F=human fecal sample	MS	100	-4	2	>400	>300	pinpoint, blue		SBSEC negative	no SBSEC	no SBSEC detected
CL003F6.2	CL003	CL003F	F=human fecal sample	MS	100	-4	2	>400	>300	pinpoint, blue		SBSEC negative	no SBSEC	no SBSEC detected
CL003F6.3	CL003	CL003F	F=human fecal sample	MS	100	-4	2	>400	>300	pinpoint, blue		SBSEC negative	no SBSEC	no SBSEC detected
CL003F7.1	CL003	CL003F	F=human fecal sample	MS	100	-4	2	>400	>100	round,blue , smooth		SBSEC negative	no SBSEC	no SBSEC detected
CL003F7.2	CL003	CL003F	F=human fecal sample	MS	100	-4	2	>400	>100	round,blue , smooth		SBSEC negative	no SBSEC	no SBSEC detected
CL003F7.3	CL003	CL003F	F=human fecal sample	MS	100	-4	2	>400	>100	round,blue , smooth		SBSEC negative	no SBSEC	no SBSEC detected
CL004F1.1	CL004	CL004F	F=human fecal sample	MS	100	-3	2	overgrowth	overgrowth	pinpoint, blue		SBSEC negative	no SBSEC	no SBSEC detected
CL004F1.3	CL004	CL004F	F=human fecal sample	MS	100	-3	2	overgrowth	overgrowth	pinpoint, blue		SBSEC negative	no SBSEC	no SBSEC detected
CL004F11.1	CL004	CL004F	F=human fecal sample	MS	100	-5	1	22	22	round,blue , smooth		SBSEC negative	no SBSEC	no SBSEC detected
CL004F11.2	CL004	CL004F	F=human fecal sample	MS	100	-5	1	22	22	round,blue , smooth		SBSEC negative	no SBSEC	no SBSEC detected
CL004F11.3	CL004	CL004F	F=human fecal sample	MS	100	-5	1	22	22	round,blue , smooth		SBSEC negative	no SBSEC	no SBSEC detected
CL004F2.1	CL004	CL004F	F=human fecal sample	MS	100	-3	2	overgrowth	overgrowth	round,blue , smooth		SBSEC negative	no SBSEC	no SBSEC detected
CL004F2.2	CL004	CL004F	F=human fecal sample	MS	100	-3	2	overgrowth	overgrowth	round,blue , smooth		SBSEC negative	no SBSEC	no SBSEC detected
CL004F2.3	CL004	CL004F	F=human fecal sample	MS	100	-3	2	overgrowth	overgrowth	round,blue , smooth		SBSEC negative	no SBSEC	no SBSEC detected
CL004F6.1	CL004	CL004F	F=human fecal sample	MS	100	-4	2	>200	>100	pinpoint, blue		SBSEC negative	no SBSEC	no SBSEC detected			rep44-B1			no SBSEC, no MLST
CL004F6.2	CL004	CL004F	F=human fecal sample	MS	100	-4	2	>200	>100	pinpoint, blue		not tested	no SBSEC	no SBSEC detected			no growth no dna			no SBSEC, no MLST
CL004F6.3	CL004	CL004F	F=human fecal sample	MS	100	-4	2	>200	>100	pinpoint, blue		not tested	no SBSEC	no SBSEC detected			no growth no dna			no SBSEC, no MLST
CL004F7.1	CL004	CL004F	F=human fecal sample	MS	100	-4	2	>200	>100	round,blue , smooth		SBSEC negative	no SBSEC	no SBSEC detected
CL004F7.2	CL004	CL004F	F=human fecal sample	MS	100	-4	2	>200	>100	round,blue , smooth		SBSEC negative	no SBSEC	no SBSEC detected
CL004F7.3	CL004	CL004F	F=human fecal sample	MS	100	-4	2	>200	>100	round,blue , smooth		SBSEC negative	no SBSEC	no SBSEC detected
CL005B27.1	CL005	CL005B	B=raw cow milk	M17		-4	2	75	24	white, pinpoint		not tested	no SBSEC	SBSEC_present_Sii			T (27.7.15)			no SBSEC, no MLST
CL005B27.2	CL005	CL005B	B=raw cow milk	M17		-4	2	75	24	white, pinpoint		SBSEC negative	no SBSEC	SBSEC_present_Sii			T (27.7.15)			no SBSEC, no MLST
CL005B27.3	CL005	CL005B	B=raw cow milk	M17		-4	2	75	24	white, pinpoint		SBSEC positive	Streptococcus infantarius subsp. infantarius	SBSEC_present_Sii	99.41%Identity over 1,010.00bp to Streptococcus infantarius subsp. infantarius CJ18, complete genome		N (27.7.15)	yes (5.8.15) negativ	yes (5.8.15) negativ	SBSEC, MLST not yet
CL005F_SECOND_1.1	CL005	CL005F	F=human fecal sample	MS	114	-3	1	overgrowth	overgrowth	pinpoint, blue		SBSEC negative	no SBSEC	no SBSEC detected			rep41-D3
CL005F_SECOND_11.1	CL005	CL005F	F=human fecal sample	MS	114	-5	2	>200	>100	pinpoint, blue		SBSEC negative	no SBSEC	no SBSEC detected			rep41-NEGATIVE, rep42-NEGATIVE
CL005F_SECOND_11.2	CL005	CL005F	F=human fecal sample	MS	114	-5	2	>200	>100	pinpoint, blue		SBSEC negative	no SBSEC	no SBSEC detected			rep41-F
CL005F_SECOND_12.1	CL005	CL005F	F=human fecal sample	MS	114	-5	2	>200	>100	round,black , smooth		SBSEC negative	no SBSEC	no SBSEC detected			rep41-D3
CL005F_SECOND_6.1	CL005	CL005F	F=human fecal sample	MS	114	-4	2	>600	>300	pinpoint, blue		not tested due to rep fingerprint	no SBSEC	no SBSEC detected			rep41-F
CL005F_SECOND_7.1	CL005	CL005F	F=human fecal sample	MS	114	-4	2	>600	>300	round,black , smooth		not tested due to rep fingerprint	no SBSEC	no SBSEC detected			rep41-D3
CL005F1.2	CL005	CL005F	F=human fecal sample	MS	114	-3	1	overgrowth	overgrowth	pinpoint, blue		SBSEC negative	no SBSEC	no SBSEC detected
CL005F1.3	CL005	CL005F	F=human fecal sample	MS	114	-3	1	overgrowth	overgrowth	pinpoint, blue		SBSEC negative	no SBSEC	no SBSEC detected
CL005F11.3	CL005	CL005F	F=human fecal sample	MS	114	-5	2	>200	>100	pinpoint, blue		SBSEC negative	no SBSEC	no SBSEC detected
CL005F12.2	CL005	CL005F	F=human fecal sample	MS	114	-5	2	>200	>100	round,black , smooth		SBSEC negative	no SBSEC	no SBSEC detected
CL005F12.3	CL005	CL005F	F=human fecal sample	MS	114	-5	2	>200	>100	round,black , smooth		SBSEC negative	no SBSEC	no SBSEC detected
CL005F6.2	CL005	CL005F	F=human fecal sample	MS	114	-4	2	>600	>300	pinpoint, blue		SBSEC negative	no SBSEC	no SBSEC detected
CL005F6.3	CL005	CL005F	F=human fecal sample	MS	114	-4	2	>600	>300	pinpoint, blue		SBSEC negative	no SBSEC	no SBSEC detected
CL005F7.2	CL005	CL005F	F=human fecal sample	MS	114	-4	2	>600	>300	round,black , smooth		SBSEC negative	no SBSEC	no SBSEC detected
CL005F7.3	CL005	CL005F	F=human fecal sample	MS	114	-4	2	>600	>300	round,black , smooth		SBSEC negative	no SBSEC	no SBSEC detected
CL006F1.1	CL006	CL006F	F=human fecal sample	MS	114	-3	4	>139	33	pinpoint, black		SBSEC negative	no SBSEC	no SBSEC detected
CL006F1.2	CL006	CL006F	F=human fecal sample	MS	114	-3	4	>139	33	pinpoint, black		SBSEC negative	no SBSEC	no SBSEC detected
CL006F1.3	CL006	CL006F	F=human fecal sample	MS	114	-3	4	>139	33	pinpoint, black		SBSEC negative	no SBSEC	no SBSEC detected
CL006F11.1	CL007	CL007F	F=human fecal sample	MS	114	-5	1	1	1	round,black , smooth		SBSEC negative	no SBSEC	no SBSEC detected
CL006F2.2	CL006	CL006F	F=human fecal sample	MS	114	-3	4	>139	5	round,blue , smooth		SBSEC negative	no SBSEC	no SBSEC detected
CL006F2.3.1	CL006	CL006F	F=human fecal sample	MS	114	-3	4	>139	5	round,blue , smooth		SBSEC negative	no SBSEC	no SBSEC detected
CL006F6.1	CL006	CL006F	F=human fecal sample	MS	114	-4	3	43	8	pinpoint, blue		SBSEC negative	no SBSEC	no SBSEC detected
CL006F6.2	CL006	CL006F	F=human fecal sample	MS	114	-4	3	43	8	pinpoint, blue		SBSEC negative	no SBSEC	no SBSEC detected
CL006F6.3	CL006	CL006F	F=human fecal sample	MS	114	-4	3	43	8	pinpoint, blue		SBSEC negative	no SBSEC	no SBSEC detected
CL006F7.1	CL006	CL006F	F=human fecal sample	MS	114	-4	3	43	33	round,black , smooth		SBSEC negative	no SBSEC	no SBSEC detected
CL006F7.2	CL006	CL006F	F=human fecal sample	MS	114	-4	3	43	33	round,black , smooth		SBSEC negative	no SBSEC	no SBSEC detected
CL006F7.3	CL006	CL006F	F=human fecal sample	MS	114	-4	3	43	33	round,black , smooth		SBSEC negative	no SBSEC	no SBSEC detected
CL006F8.1	CL006	CL006F	F=human fecal sample	MS	114	-4	3	43	2	round,blue , smooth		SBSEC negative	no SBSEC	no SBSEC detected
CL006F8.2	CL006	CL006F	F=human fecal sample	MS	114	-4	3	43	2	round,blue , smooth		SBSEC negative	no SBSEC	no SBSEC detected
CL007F1.1	CL007	CL007F	F=human fecal sample	MS	106	-4	2	overgrowth	overgrowth	pinpoint, black		SBSEC negative	no SBSEC	no SBSEC detected
CL007F1.2	CL007	CL007F	F=human fecal sample	MS	106	-4	2	overgrowth	overgrowth	pinpoint, black		SBSEC negative	no SBSEC	no SBSEC detected
CL007F1.3	CL007	CL007F	F=human fecal sample	MS	106	-4	2	overgrowth	overgrowth	pinpoint, black		SBSEC negative	no SBSEC	no SBSEC detected
CL007F11.1	CL007	CL007F	F=human fecal sample	MS	106	-6	2	90	2	pinpoint, black		SBSEC negative	no SBSEC	no SBSEC detected
CL007F11.2	CL007	CL007F	F=human fecal sample	MS	106	-6	2	90	2	pinpoint, black		SBSEC negative	no SBSEC	no SBSEC detected
CL007F12.1	CL007	CL007F	F=human fecal sample	MS	106	-6	2	90	88	round,black , smooth		SBSEC negative	no SBSEC	no SBSEC detected
CL007F12.2	CL007	CL007F	F=human fecal sample	MS	106	-6	2	90	88	round,black , smooth		SBSEC negative	no SBSEC	no SBSEC detected
CL007F12.3	CL007	CL007F	F=human fecal sample	MS	106	-6	2	90	88	round,black , smooth		SBSEC negative	no SBSEC	no SBSEC detected
CL007F2.1	CL007	CL007F	F=human fecal sample	MS	106	-4	2	overgrowth	overgrowth	round,black , smooth		SBSEC negative	no SBSEC	no SBSEC detected
CL007F2.2	CL007	CL007F	F=human fecal sample	MS	106	-4	2	overgrowth	overgrowth	round,black , smooth		SBSEC negative	no SBSEC	no SBSEC detected
CL007F2.3	CL007	CL007F	F=human fecal sample	MS	106	-4	2	overgrowth	overgrowth	round,black , smooth		SBSEC negative	no SBSEC	no SBSEC detected
CL007F6.1	CL007	CL007F	F=human fecal sample	MS	106	-5	2	>200	>100	pinpoint, black		SBSEC negative	no SBSEC	no SBSEC detected
CL007F6.2	CL007	CL007F	F=human fecal sample	MS	106	-5	2	>200	>100	pinpoint, black		SBSEC negative	no SBSEC	no SBSEC detected
CL007F6.3	CL007	CL007F	F=human fecal sample	MS	106	-5	2	>200	>100	pinpoint, black		SBSEC negative	no SBSEC	no SBSEC detected
CL007F7.1	CL007	CL007F	F=human fecal sample	MS	106	-5	2	>200	>100	round,black , smooth		SBSEC negative	no SBSEC	no SBSEC detected
CL007F7.2	CL007	CL007F	F=human fecal sample	MS	106	-5	2	>200	>100	round,black , smooth		SBSEC negative	no SBSEC	no SBSEC detected
CL007F7.3	CL007	CL007F	F=human fecal sample	MS	106	-5	2	>200	>100	round,black , smooth		SBSEC negative	no SBSEC	no SBSEC detected
CL008F1.1	CL008	CL008F	F=human fecal sample	MS	104	-5	1	>300	>300	pinpoint, blue		SBSEC negative	no SBSEC	no SBSEC detected
CL008F1.2	CL008	CL008F	F=human fecal sample	MS	104	-5	1	>300	>300	pinpoint, blue		SBSEC negative	no SBSEC	no SBSEC detected
CL008F1.3	CL008	CL008F	F=human fecal sample	MS	104	-5	1	>300	>300	pinpoint, blue		SBSEC negative	no SBSEC	no SBSEC detected
CL008F11.1	CL008	CL008F	F=human fecal sample	MS	104	-8	3	20	1	blue, slimy		SBSEC negative	no SBSEC	no SBSEC detected
CL008F13.1	CL008	CL008F	F=human fecal sample	MS	104	-8	3	20	11	round,black , smooth		SBSEC negative	no SBSEC	no SBSEC detected
CL008F13.2	CL008	CL008F	F=human fecal sample	MS	104	-8	3	20	11	round,black , smooth		SBSEC negative	no SBSEC	no SBSEC detected
CL008F13.3	CL008	CL008F	F=human fecal sample	MS	104	-8	3	20	11	round,black , smooth		SBSEC negative	no SBSEC	no SBSEC detected
CL008F6.1	CL008	CL008F	F=human fecal sample	MS	104	-6	2	>231	>100	pinpoint, blue		SBSEC negative	no SBSEC	no SBSEC detected
CL008F6.2	CL008	CL008F	F=human fecal sample	MS	104	-6	2	>231	>100	pinpoint, blue		SBSEC negative	no SBSEC	no SBSEC detected
CL008F6.3	CL008	CL008F	F=human fecal sample	MS	104	-6	2	>231	>100	pinpoint, blue		SBSEC negative	no SBSEC	no SBSEC detected
CL008F7.1	CL008	CL008F	F=human fecal sample	MS	104	-6	2	>231	131	round,black , smooth		SBSEC negative	no SBSEC	no SBSEC detected
CL008F7.2	CL008	CL008F	F=human fecal sample	MS	104	-6	2	>231	131	round,black , smooth		SBSEC negative	no SBSEC	no SBSEC detected
CL008F7.3	CL008	CL008F	F=human fecal sample	MS	104	-6	2	>231	131	round,black , smooth		SBSEC negative	no SBSEC	no SBSEC detected
CL009F1.1	CL009	CL009F	F=human fecal sample	MS	115	-3	2	overgrowth	19	large, blue, slimy		SBSEC positive	SBSEC subspecies not determined	SBSEC_present_subspecies not determined
CL009F1.1-new	CL009	CL009F	F=human fecal sample	MS	115	-3	2	overgrowth	19	large, blue, slimy		SBSEC negative	no SBSEC	SBSEC_present_subspecies not determined			rep44-B2			no SBSEC, no MLST
CL009F1.2	CL009	CL009F	F=human fecal sample	MS	115	-3	2	overgrowth	19	large, blue, slimy		SBSEC negative	no SBSEC	SBSEC_present_subspecies not determined
CL009F1.3	CL009	CL009F	F=human fecal sample	MS	115	-3	2	overgrowth	19	large, blue, slimy		SBSEC positive	SBSEC subspecies not determined	SBSEC_present_subspecies not determined
CL009F1.3.1	CL009	CL009F	F=human fecal sample	MS	115	-3	2	overgrowth	19	large, blue, slimy		SBSEC positive	SBSEC subspecies not determined	SBSEC_present_subspecies not determined
CL009F1.3.1-new	CL009	CL009F	F=human fecal sample	MS	115	-3	2	overgrowth	19	large, blue, slimy		not tested	no SBSEC	SBSEC_present_subspecies not determined			no growth no dna			no SBSEC, no MLST
CL009F1.3-new	CL009	CL009F	F=human fecal sample	MS	115	-3	2	overgrowth	19	large, blue, slimy		not tested	no SBSEC	SBSEC_present_subspecies not determined			not yet done			no SBSEC, no MLST
CL009F11.1	CL009	CL009F	F=human fecal sample	MS	115	-5	3	>201	1	large, blue, slimy		SBSEC negative	no SBSEC	SBSEC_present_subspecies not determined
CL009F12.1	CL009	CL009F	F=human fecal sample	MS	115	-5	3	>201	>100	pinpoint, blue		SBSEC negative	no SBSEC	SBSEC_present_subspecies not determined
CL009F12.2	CL009	CL009F	F=human fecal sample	MS	115	-5	3	>201	>100	pinpoint, blue		SBSEC negative	no SBSEC	SBSEC_present_subspecies not determined
CL009F12.3	CL009	CL009F	F=human fecal sample	MS	115	-5	3	>201	>100	pinpoint, blue		SBSEC negative	no SBSEC	SBSEC_present_subspecies not determined
CL009F13.1	CL009	CL009F	F=human fecal sample	MS	115	-5	3	>201	>100	round,black , smooth		SBSEC negative	no SBSEC	SBSEC_present_subspecies not determined
CL009F13.2	CL009	CL009F	F=human fecal sample	MS	115	-5	3	>201	>100	round,black , smooth		SBSEC negative	no SBSEC	SBSEC_present_subspecies not determined
CL009F13.3	CL009	CL009F	F=human fecal sample	MS	115	-5	3	>201	>100	round,black , smooth		SBSEC negative	no SBSEC	SBSEC_present_subspecies not determined
CL009F2.1	CL009	CL009F	F=human fecal sample	MS	115	-3	2	overgrowth	overgrowth	pinpoint, blue		SBSEC negative	no SBSEC	SBSEC_present_subspecies not determined
CL009F2.2	CL009	CL009F	F=human fecal sample	MS	115	-3	2	overgrowth	overgrowth	pinpoint, blue		SBSEC negative	no SBSEC	SBSEC_present_subspecies not determined
CL009F2.3	CL009	CL009F	F=human fecal sample	MS	115	-3	2	overgrowth	overgrowth	pinpoint, blue		SBSEC negative	no SBSEC	SBSEC_present_subspecies not determined
CL009F6.1	CL009	CL009F	F=human fecal sample	MS	115	-4	2	>500	>300	pinpoint, blue		SBSEC negative	no SBSEC	SBSEC_present_subspecies not determined
CL009F6.2	CL009	CL009F	F=human fecal sample	MS	115	-4	2	>500	>300	pinpoint, blue		SBSEC negative	no SBSEC	SBSEC_present_subspecies not determined
CL009F6.3	CL009	CL009F	F=human fecal sample	MS	115	-4	2	>500	>300	pinpoint, blue		SBSEC negative	no SBSEC	SBSEC_present_subspecies not determined
CL009F7.1	CL009	CL009F	F=human fecal sample	MS	115	-4	2	>500	>200	round,black , smooth		SBSEC negative	no SBSEC	SBSEC_present_subspecies not determined
CL009F7.2	CL009	CL009F	F=human fecal sample	MS	115	-4	2	>500	>200	round,black , smooth		SBSEC negative	no SBSEC	SBSEC_present_subspecies not determined
CL009F7.3	CL009	CL009F	F=human fecal sample	MS	115	-4	2	>500	>200	round,black , smooth		SBSEC negative	no SBSEC	SBSEC_present_subspecies not determined
CL012F1.1.1	CL012	CL012F	F=human fecal sample	MS	109	-3	3	overgrowth	11	round, light, slimy		SBSEC positive	SBSEC subspecies not determined	SBSEC_present_subspecies not determined
CL012F1.1.1-new	CL012	CL012F	F=human fecal sample	MS	109	-3	3	overgrowth	11	round, light, slimy		SBSEC positive	SBSEC subspecies not determined	SBSEC_present_subspecies not determined			rep45-E1			no SBSEC, no MLST
CL012F1.2.1	CL012	CL012F	F=human fecal sample	MS	109	-3	3	overgrowth	11	round, light, slimy		SBSEC positive	SBSEC subspecies not determined	SBSEC_present_subspecies not determined
CL012F1.2.1-new	CL012	CL012F	F=human fecal sample	MS	109	-3	3	overgrowth	11	round, light, slimy		SBSEC positive	SBSEC subspecies not determined	SBSEC_present_subspecies not determined			rep45-E1			no SBSEC, no MLST
CL012F1.3.1	CL012	CL012F	F=human fecal sample	MS	109	-3	3	overgrowth	11	round, light, slimy		not tested	no SBSEC	SBSEC_present_subspecies not determined			not yet purified, no dna			no SBSEC, no MLST
CL012F1.3.1.1	CL012	CL012F	F=human fecal sample	MS	109	-3	3	overgrowth	11	round, light, slimy		SBSEC negative	no SBSEC	SBSEC_present_subspecies not determined			rep45-C1			no SBSEC, no MLST
CL012F1.3.1.2	CL012	CL012F	F=human fecal sample	MS	109	-3	3	overgrowth	11	round, light, slimy		not tested	no SBSEC	SBSEC_present_subspecies not determined			not yet purified, no dna			no SBSEC, no MLST
CL012F11.1	CL012	CL012F	F=human fecal sample	MS	109	-6	2	177	20	pinpoint, black		SBSEC negative	no SBSEC	SBSEC_present_subspecies not determined
CL012F11.2	CL012	CL012F	F=human fecal sample	MS	109	-6	2	177	20	pinpoint, black		SBSEC negative	no SBSEC	SBSEC_present_subspecies not determined
CL012F11.3	CL012	CL012F	F=human fecal sample	MS	109	-6	2	177	20	pinpoint, black		SBSEC negative	no SBSEC	SBSEC_present_subspecies not determined
CL012F12.1	CL012	CL012F	F=human fecal sample	MS	109	-6	2	177	157	round, black, smooth		SBSEC negative	no SBSEC	SBSEC_present_subspecies not determined
CL012F12.2	CL012	CL012F	F=human fecal sample	MS	109	-6	2	177	157	round, black, smooth		SBSEC negative	no SBSEC	SBSEC_present_subspecies not determined
CL012F12.3	CL012	CL012F	F=human fecal sample	MS	109	-6	2	177	157	round, black, smooth		SBSEC negative	no SBSEC	SBSEC_present_subspecies not determined
CL012F2.1	CL012	CL012F	F=human fecal sample	MS	109	-3	3	overgrowth	overgrowth	pinpoint, blue		SBSEC negative	no SBSEC	SBSEC_present_subspecies not determined
CL012F2.2	CL012	CL012F	F=human fecal sample	MS	109	-3	3	overgrowth	overgrowth	pinpoint, blue		SBSEC negative	no SBSEC	SBSEC_present_subspecies not determined
CL012F2.3	CL012	CL012F	F=human fecal sample	MS	109	-3	3	overgrowth	overgrowth	pinpoint, blue		SBSEC negative	no SBSEC	SBSEC_present_subspecies not determined
CL012F3.1	CL012	CL012F	F=human fecal sample	MS	109	-3	3	overgrowth	overgrowth	pinpoint, black		SBSEC negative	no SBSEC	SBSEC_present_subspecies not determined
CL012F3.2	CL012	CL012F	F=human fecal sample	MS	109	-3	3	overgrowth	overgrowth	pinpoint, black		SBSEC negative	no SBSEC	SBSEC_present_subspecies not determined
CL012F3.3	CL012	CL012F	F=human fecal sample	MS	109	-3	3	overgrowth	overgrowth	pinpoint, black		SBSEC negative	no SBSEC	SBSEC_present_subspecies not determined
CL012F6.1.1	CL012	CL012F	F=human fecal sample	MS	109	-4	3	overgrowth	1	large, blue, slimy		SBSEC negative	no SBSEC	SBSEC_present_subspecies not determined
CL012F7.1	CL012	CL012F	F=human fecal sample	MS	109	-4	3	overgrowth	overgrowth	pinpoint, black		SBSEC negative	no SBSEC	SBSEC_present_subspecies not determined
CL012F7.2	CL012	CL012F	F=human fecal sample	MS	109	-4	3	overgrowth	overgrowth	pinpoint, black		SBSEC negative	no SBSEC	SBSEC_present_subspecies not determined
CL012F7.3	CL012	CL012F	F=human fecal sample	MS	109	-4	3	overgrowth	overgrowth	pinpoint, black		SBSEC negative	no SBSEC	SBSEC_present_subspecies not determined
CL012F8.1	CL012	CL012F	F=human fecal sample	MS	109	-4	3	overgrowth	overgrowth	round, black, smooth		SBSEC negative	no SBSEC	SBSEC_present_subspecies not determined
CL012F8.2	CL012	CL012F	F=human fecal sample	MS	109	-4	3	overgrowth	overgrowth	round, black, smooth		SBSEC negative	no SBSEC	SBSEC_present_subspecies not determined
CL012F8.3	CL012	CL012F	F=human fecal sample	MS	109	-4	3	overgrowth	overgrowth	round, black, smooth		SBSEC negative	no SBSEC	SBSEC_present_subspecies not determined
CL013F1.1	CL013	CL013F	F=human fecal sample	MS	106	-4	2	overgrowth	overgrowth	round, grey, smooth		SBSEC negative	no SBSEC	no SBSEC detected
CL013F1.2	CL013	CL013F	F=human fecal sample	MS	106	-4	2	overgrowth	overgrowth	round, grey, smooth		SBSEC negative	no SBSEC	no SBSEC detected
CL013F1.3	CL013	CL013F	F=human fecal sample	MS	106	-4	2	overgrowth	overgrowth	round, grey, smooth		SBSEC negative	no SBSEC	no SBSEC detected
CL013F11.1	CL013	CL013F	F=human fecal sample	MS	106	-6	1	26	26	round, grey, smooth		SBSEC negative	no SBSEC	no SBSEC detected
CL013F11.2	CL013	CL013F	F=human fecal sample	MS	106	-6	1	26	26	round, grey, smooth		SBSEC negative	no SBSEC	no SBSEC detected
CL013F11.3	CL013	CL013F	F=human fecal sample	MS	106	-6	1	26	26	round, grey, smooth		SBSEC negative	no SBSEC	no SBSEC detected
CL013F2.1	CL013	CL013F	F=human fecal sample	MS	106	-4	2	overgrowth	overgrowth	pinpoint, grey		SBSEC negative	no SBSEC	no SBSEC detected
CL013F2.2.1	CL013	CL013F	F=human fecal sample	MS	106	-4	2	overgrowth	overgrowth	pinpoint, grey		SBSEC negative	no SBSEC	no SBSEC detected
CL013F2.3	CL013	CL013F	F=human fecal sample	MS	106	-4	2	overgrowth	overgrowth	pinpoint, grey		SBSEC negative	no SBSEC	no SBSEC detected
CL013F6.1	CL013	CL013F	F=human fecal sample	MS	106	-5	1	314	314	round, grey, smooth		SBSEC negative	no SBSEC	no SBSEC detected
CL013F6.2	CL013	CL013F	F=human fecal sample	MS	106	-5	1	314	314	round, grey, smooth		SBSEC negative	no SBSEC	no SBSEC detected
CL013F6.3	CL013	CL013F	F=human fecal sample	MS	106	-5	1	314	314	round, grey, smooth		SBSEC negative	no SBSEC	no SBSEC detected
CL014F1.1.1	CL014	CL014F	F=human fecal sample	MS	109	-3	3	overgrowth	7	large, blue, slimy		SBSEC positive	SBSEC subspecies not determined	SBSEC_present_subspecies not determined
CL014F1.1.1-new	CL014	CL014F	F=human fecal sample	MS	109	-3	3	overgrowth	7	large, blue, slimy		SBSEC positive	SBSEC subspecies not determined	SBSEC_present_subspecies not determined			rep44-A2			no SBSEC, no MLST
CL014F1.2.1	CL014	CL014F	F=human fecal sample	MS	109	-3	3	overgrowth	7	large, blue, slimy		SBSEC positive	SBSEC subspecies not determined	SBSEC_present_subspecies not determined
CL014F1.2.1-new	CL014	CL014F	F=human fecal sample	MS	109	-3	3	overgrowth	7	large, blue, slimy		SBSEC positive	SBSEC subspecies not determined	SBSEC_present_subspecies not determined			rep43-A3			no SBSEC, no MLST
CL014F1.3	CL014	CL014F	F=human fecal sample	MS	109	-3	3	overgrowth	7	large, blue, slimy		SBSEC positive	SBSEC subspecies not determined	SBSEC_present_subspecies not determined
CL014F1.3-new	CL014	CL014F	F=human fecal sample	MS	109	-3	3	overgrowth	7	large, blue, slimy		not tested	no SBSEC	SBSEC_present_subspecies not determined			rep44-A2			no SBSEC, no MLST
CL014F11.1	CL014	CL014F	F=human fecal sample	MS	109	-5	2	61	1	pinpoint, blue		SBSEC negative	no SBSEC	SBSEC_present_subspecies not determined
CL014F12.1	CL014	CL014F	F=human fecal sample	MS	109	-5	2	61	60	round, blue, smooth		SBSEC negative	no SBSEC	SBSEC_present_subspecies not determined
CL014F12.2	CL014	CL014F	F=human fecal sample	MS	109	-5	2	61	60	round, blue, smooth		SBSEC negative	no SBSEC	SBSEC_present_subspecies not determined
CL014F12.3	CL014	CL014F	F=human fecal sample	MS	109	-5	2	61	60	round, blue, smooth		SBSEC negative	no SBSEC	SBSEC_present_subspecies not determined
CL014F2.1	CL014	CL014F	F=human fecal sample	MS	109	-3	3	overgrowth	overgrowth	pinpoint, blue		SBSEC negative	no SBSEC	SBSEC_present_subspecies not determined
CL014F2.2	CL014	CL014F	F=human fecal sample	MS	109	-3	3	overgrowth	overgrowth	pinpoint, blue		SBSEC negative	no SBSEC	SBSEC_present_subspecies not determined
CL014F2.3	CL014	CL014F	F=human fecal sample	MS	109	-3	3	overgrowth	overgrowth	pinpoint, blue		SBSEC negative	no SBSEC	SBSEC_present_subspecies not determined
CL014F3.1	CL014	CL014F	F=human fecal sample	MS	109	-3	3	overgrowth	>100	round, blue, smooth		SBSEC negative	no SBSEC	SBSEC_present_subspecies not determined
CL014F3.2	CL014	CL014F	F=human fecal sample	MS	109	-3	3	overgrowth	>100	round, blue, smooth		SBSEC negative	no SBSEC	SBSEC_present_subspecies not determined
CL014F3.3	CL014	CL014F	F=human fecal sample	MS	109	-3	3	overgrowth	>100	round, blue, smooth		SBSEC negative	no SBSEC	SBSEC_present_subspecies not determined
CL014F6.1	CL014	CL014F	F=human fecal sample	MS	109	-4	2	>400	>100	pinpoint, blue		SBSEC negative	no SBSEC	SBSEC_present_subspecies not determined
CL014F6.2	CL014	CL014F	F=human fecal sample	MS	109	-4	2	>400	>100	pinpoint, blue		SBSEC negative	no SBSEC	SBSEC_present_subspecies not determined
CL014F6.3	CL014	CL014F	F=human fecal sample	MS	109	-4	2	>400	>100	pinpoint, blue		SBSEC negative	no SBSEC	SBSEC_present_subspecies not determined
CL014F7.1	CL014	CL014F	F=human fecal sample	MS	109	-4	2	>400	>300	round, blue, smooth		SBSEC negative	no SBSEC	SBSEC_present_subspecies not determined
CL014F7.2	CL014	CL014F	F=human fecal sample	MS	109	-4	2	>400	>300	round, blue, smooth		SBSEC negative	no SBSEC	SBSEC_present_subspecies not determined
CL014F7.3	CL014	CL014F	F=human fecal sample	MS	109	-4	2	>400	>300	round, blue, smooth		SBSEC negative	no SBSEC	SBSEC_present_subspecies not determined
CL015F1.1	CL015	CL015F	F=human fecal sample	MS	105	-3	3	overgrowth	4	large, blue, slimy		SBSEC positive	SBSEC subspecies not determined	SBSEC_present_subspecies not determined
CL015F1.1-new	CL015	CL015F	F=human fecal sample	MS	105	-3	3	overgrowth	4	large, blue, slimy		SBSEC positive	SBSEC subspecies not determined	SBSEC_present_subspecies not determined			rep43-A3			no SBSEC, no MLST
CL015F1.2	CL015	CL015F	F=human fecal sample	MS	105	-3	3	overgrowth	4	large, blue, slimy		SBSEC positive	SBSEC subspecies not determined	SBSEC_present_subspecies not determined
CL015F1.2-new	CL015	CL015F	F=human fecal sample	MS	105	-3	3	overgrowth	4	large, blue, slimy		not tested	no SBSEC	SBSEC_present_subspecies not determined			rep43-A3			no SBSEC, no MLST
CL015F1.3	CL015	CL015F	F=human fecal sample	MS	105	-3	3	overgrowth	4	large, blue, slimy		SBSEC positive	SBSEC subspecies not determined	SBSEC_present_subspecies not determined
CL015F1.3-new	CL015	CL015F	F=human fecal sample	MS	105	-3	3	overgrowth	4	large, blue, slimy		not tested	no SBSEC	SBSEC_present_subspecies not determined			rep43-A3			no SBSEC, no MLST
CL015F11.1	CL015	CL015F	F=human fecal sample	MS	105	-5	2	98	11	round,black, smooth		SBSEC negative	no SBSEC	SBSEC_present_subspecies not determined
CL015F11.2	CL015	CL015F	F=human fecal sample	MS	105	-5	2	98	11	round,black, smooth		SBSEC negative	no SBSEC	SBSEC_present_subspecies not determined
CL015F11.3	CL015	CL015F	F=human fecal sample	MS	105	-5	2	98	11	round,black, smooth		SBSEC negative	no SBSEC	SBSEC_present_subspecies not determined
CL015F12.1	CL015	CL015F	F=human fecal sample	MS	105	-5	2	98	87	round, grey, smooth		SBSEC negative	no SBSEC	SBSEC_present_subspecies not determined
CL015F12.2	CL015	CL015F	F=human fecal sample	MS	105	-5	2	98	87	round, grey, smooth		SBSEC negative	no SBSEC	SBSEC_present_subspecies not determined
CL015F12.3	CL015	CL015F	F=human fecal sample	MS	105	-5	2	98	87	round, grey, smooth		SBSEC negative	no SBSEC	SBSEC_present_subspecies not determined
CL015F2.1	CL015	CL015F	F=human fecal sample	MS	105	-3	3	overgrowth	overgrowth	pinpoint, blue		SBSEC negative	no SBSEC	SBSEC_present_subspecies not determined
CL015F2.2	CL015	CL015F	F=human fecal sample	MS	105	-3	3	overgrowth	overgrowth	pinpoint, blue		SBSEC negative	no SBSEC	SBSEC_present_subspecies not determined
CL015F2.3	CL015	CL015F	F=human fecal sample	MS	105	-3	3	overgrowth	overgrowth	pinpoint, blue		SBSEC negative	no SBSEC	SBSEC_present_subspecies not determined
CL015F3.1	CL015	CL015F	F=human fecal sample	MS	105	-3	3	overgrowth	overgrowth	round, black, smooth		SBSEC negative	no SBSEC	SBSEC_present_subspecies not determined
CL015F3.2	CL015	CL015F	F=human fecal sample	MS	105	-3	3	overgrowth	overgrowth	round, black, smooth		SBSEC negative	no SBSEC	SBSEC_present_subspecies not determined
CL015F3.3	CL015	CL015F	F=human fecal sample	MS	105	-3	3	overgrowth	overgrowth	round, black, smooth		SBSEC negative	no SBSEC	SBSEC_present_subspecies not determined
CL015F6.1	CL015	CL015F	F=human fecal sample	MS	105	-4	3	>300	>100	pinpoint, blue		SBSEC negative	no SBSEC	SBSEC_present_subspecies not determined
CL015F6.2	CL015	CL015F	F=human fecal sample	MS	105	-4	3	>300	>100	pinpoint, blue		SBSEC negative	no SBSEC	SBSEC_present_subspecies not determined
CL015F6.3	CL015	CL015F	F=human fecal sample	MS	105	-4	3	>300	>100	pinpoint, blue		SBSEC negative	no SBSEC	SBSEC_present_subspecies not determined
CL015F7.1	CL015	CL015F	F=human fecal sample	MS	105	-4	3	>300	>100	round, black, smooth		SBSEC negative	no SBSEC	SBSEC_present_subspecies not determined
CL015F7.2	CL015	CL015F	F=human fecal sample	MS	105	-4	3	>300	>100	round, black, smooth		SBSEC negative	no SBSEC	SBSEC_present_subspecies not determined
CL015F7.3	CL015	CL015F	F=human fecal sample	MS	105	-4	3	>300	>100	round, black, smooth		SBSEC negative	no SBSEC	SBSEC_present_subspecies not determined
CL015F8.1	CL015	CL015F	F=human fecal sample	MS	105	-4	3	>300	>100	round, grey, smooth		SBSEC negative	no SBSEC	SBSEC_present_subspecies not determined
CL015F8.2	CL015	CL015F	F=human fecal sample	MS	105	-4	3	>300	>100	round, grey, smooth		SBSEC negative	no SBSEC	SBSEC_present_subspecies not determined
CL015F8.3	CL015	CL015F	F=human fecal sample	MS	105	-4	3	>300	>100	round, grey, smooth		SBSEC negative	no SBSEC	SBSEC_present_subspecies not determined
CL016F1.1.1	CL016	CL016F	F=human fecal sample	MS	105	-4	3	overgrowth	43	large, blue, slimy		SBSEC negative	no SBSEC	SBSEC_present_subspecies not determined
CL016F1.2	CL016	CL016F	F=human fecal sample	MS	105	-4	3	overgrowth	43	large, blue, slimy		SBSEC positive	SBSEC subspecies not determined	SBSEC_present_subspecies not determined
CL016F1.2-new	CL016	CL016F	F=human fecal sample	MS	105	-4	3	overgrowth	43	large, blue, slimy		SBSEC positive	SBSEC subspecies not determined	SBSEC_present_subspecies not determined			rep44-A2			no SBSEC, no MLST
CL016F1.3.1	CL016	CL016F	F=human fecal sample	MS	105	-4	3	overgrowth	43	large, blue, slimy		SBSEC negative	no SBSEC	SBSEC_present_subspecies not determined
CL016F11.1	CL016	CL016F	F=human fecal sample	MS	105	-6	3	18	1	large, blue, slimy		SBSEC negative	no SBSEC	SBSEC_present_subspecies not determined
CL016F12.1	CL016	CL016F	F=human fecal sample	MS	105	-6	3	18	5	round,blue, smooth		SBSEC negative	no SBSEC	SBSEC_present_subspecies not determined
CL016F12.2	CL016	CL016F	F=human fecal sample	MS	105	-6	3	18	5	round,blue, smooth		SBSEC negative	no SBSEC	SBSEC_present_subspecies not determined
CL016F12.3	CL016	CL016F	F=human fecal sample	MS	105	-6	3	18	5	round,blue, smooth		SBSEC positive	SBSEC subspecies not determined	SBSEC_present_subspecies not determined
CL016F12.3-new	CL016	CL016F	F=human fecal sample	MS	105	-6	3	18	5	round,blue, smooth		SBSEC negative	no SBSEC	SBSEC_present_subspecies not determined			rep44-E1			no SBSEC, no MLST
CL016F13.1	CL016	CL016F	F=human fecal sample	MS	105	-6	3	18	12	round,black, smooth		SBSEC negative	no SBSEC	SBSEC_present_subspecies not determined
CL016F13.2	CL016	CL016F	F=human fecal sample	MS	105	-6	3	18	12	round,black, smooth		SBSEC negative	no SBSEC	SBSEC_present_subspecies not determined
CL016F13.3	CL016	CL016F	F=human fecal sample	MS	105	-6	3	18	12	round,black, smooth		SBSEC negative	no SBSEC	SBSEC_present_subspecies not determined
CL016F2.1	CL016	CL016F	F=human fecal sample	MS	105	-4	3	overgrowth	overgrowth	pinpoint, blue		SBSEC negative	no SBSEC	SBSEC_present_subspecies not determined
CL016F2.2	CL016	CL016F	F=human fecal sample	MS	105	-4	3	overgrowth	overgrowth	pinpoint, blue		SBSEC negative	no SBSEC	SBSEC_present_subspecies not determined
CL016F2.3	CL016	CL016F	F=human fecal sample	MS	105	-4	3	overgrowth	overgrowth	pinpoint, blue		SBSEC negative	no SBSEC	SBSEC_present_subspecies not determined
CL016F3.1	CL016	CL016F	F=human fecal sample	MS	105	-4	3	overgrowth	overgrowth	pinpoint, black		SBSEC negative	no SBSEC	SBSEC_present_subspecies not determined
CL016F3.2	CL016	CL016F	F=human fecal sample	MS	105	-4	3	overgrowth	overgrowth	pinpoint, black		SBSEC negative	no SBSEC	SBSEC_present_subspecies not determined
CL016F3.3	CL016	CL016F	F=human fecal sample	MS	105	-4	3	overgrowth	overgrowth	pinpoint, black		SBSEC negative	no SBSEC	SBSEC_present_subspecies not determined
CL016F6.1	CL016	CL016F	F=human fecal sample	MS	105	-5	3	>216	16	large, blue, slimy		SBSEC positive	SBSEC subspecies not determined	SBSEC_present_subspecies not determined
CL016F6.1-new	CL016	CL016F	F=human fecal sample	MS	105	-5	3	>216	16	large, blue, slimy		SBSEC positive	SBSEC subspecies not determined	SBSEC_present_subspecies not determined			rep44-A3			no SBSEC, no MLST
CL016F6.2	CL016	CL016F	F=human fecal sample	MS	105	-5	3	>216	16	large, blue, slimy		SBSEC negative	no SBSEC	SBSEC_present_subspecies not determined
CL016F6.3	CL016	CL016F	F=human fecal sample	MS	105	-5	3	>216	16	large, blue, slimy		SBSEC positive	SBSEC subspecies not determined	SBSEC_present_subspecies not determined
CL016F6.3-new	CL016	CL016F	F=human fecal sample	MS	105	-5	3	>216	16	large, blue, slimy		not tested	no SBSEC	SBSEC_present_subspecies not determined			rep44-A3			no SBSEC, no MLST
CL016F7.1	CL016	CL016F	F=human fecal sample	MS	105	-5	3	>216	>100	pinpoint, black		SBSEC negative	no SBSEC	SBSEC_present_subspecies not determined
CL016F7.2	CL016	CL016F	F=human fecal sample	MS	105	-5	3	>216	>100	pinpoint, black		SBSEC negative	no SBSEC	SBSEC_present_subspecies not determined
CL016F7.3	CL016	CL016F	F=human fecal sample	MS	105	-5	3	>216	>100	pinpoint, black		SBSEC negative	no SBSEC	SBSEC_present_subspecies not determined
CL016F8.1	CL016	CL016F	F=human fecal sample	MS	105	-5	3	>216	>100	round,black, smooth		SBSEC negative	no SBSEC	SBSEC_present_subspecies not determined
CL016F8.2	CL016	CL016F	F=human fecal sample	MS	105	-5	3	>216	>100	round,black, smooth		SBSEC negative	no SBSEC	SBSEC_present_subspecies not determined
CL016F8.3	CL016	CL016F	F=human fecal sample	MS	105	-5	3	>216	>100	round,black, smooth		SBSEC positive	SBSEC subspecies not determined	SBSEC_present_subspecies not determined
CL016F8.3-new	CL016	CL016F	F=human fecal sample	MS	105	-5	3	>216	>100	round,black, smooth		SBSEC negative	no SBSEC	SBSEC_present_subspecies not determined			rep44-D1			no SBSEC, no MLST
CL017F1.1	CL017	CL017F	F=human fecal sample	MS	118	-4	2	>371	>300	large, blue, slimy		SBSEC positive	SBSEC subspecies not determined	SBSEC_present_subspecies not determined
CL017F1.1-new	CL017	CL017F	F=human fecal sample	MS	118	-4	2	>371	>300	large, blue, slimy		SBSEC positive	SBSEC subspecies not determined	SBSEC_present_subspecies not determined			rep45-A3			no SBSEC, no MLST
CL017F1.1-new-V1	CL017	CL017F	F=human fecal sample	MS	118	-4	2	>371	>300	large, blue, slimy		SBSEC positive	SBSEC subspecies not determined	SBSEC_present_subspecies not determined			rep43-A3			no SBSEC, no MLST
CL017F1.1-new-V2	CL017	CL017F	F=human fecal sample	MS	118	-4	2	>371	>300	large, blue, slimy		SBSEC negative	no SBSEC	SBSEC_present_subspecies not determined			rep44-A4			no SBSEC, no MLST
CL017F1.2	CL017	CL017F	F=human fecal sample	MS	118	-4	2	>371	>300	large, blue, slimy		SBSEC positive	SBSEC subspecies not determined	SBSEC_present_subspecies not determined
CL017F1.2-new	CL017	CL017F	F=human fecal sample	MS	118	-4	2	>371	>300	large, blue, slimy		not tested	no SBSEC	SBSEC_present_subspecies not determined			not yet done			no SBSEC, no MLST
CL017F1.3	CL017	CL017F	F=human fecal sample	MS	118	-4	2	>371	>300	large, blue, slimy		SBSEC positive	SBSEC subspecies not determined	SBSEC_present_subspecies not determined
CL017F1.3-new	CL017	CL017F	F=human fecal sample	MS	118	-4	2	>371	>300	large, blue, slimy		not tested	no SBSEC	SBSEC_present_subspecies not determined			rep44-A4			no SBSEC, no MLST
CL017F11.1	CL017	CL017F	F=human fecal sample	MS	118	-6	2	40	38	large, blue, slimy		SBSEC positive	SBSEC subspecies not determined	SBSEC_present_subspecies not determined			2 colony types, see purified versions			no SBSEC, no MLST
CL017F11.1.1-new	CL017	CL017F	F=human fecal sample	MS	118	-6	2	40	38	large, blue, slimy		SBSEC positive	SBSEC subspecies not determined	SBSEC_present_subspecies not determined			rep45-A3			no SBSEC, no MLST
CL017F11.1.2-new	CL017	CL017F	F=human fecal sample	MS	118	-6	2	40	38	large, blue, slimy		not tested	no SBSEC	SBSEC_present_subspecies not determined			not yet done			no SBSEC, no MLST
CL017F11.1-new	CL017	CL017F	F=human fecal sample	MS	118	-6	2	40	38	large, blue, slimy		not tested	no SBSEC	SBSEC_present_subspecies not determined			not yet done, purification done			no SBSEC, no MLST
CL017F11.2	CL017	CL017F	F=human fecal sample	MS	118	-6	2	40	38	large, blue, slimy		SBSEC positive	SBSEC subspecies not determined	SBSEC_present_subspecies not determined
CL017F11.2-new	CL017	CL017F	F=human fecal sample	MS	118	-6	2	40	38	large, blue, slimy		SBSEC positive	SBSEC subspecies not determined	SBSEC_present_subspecies not determined			rep44-A5			no SBSEC, no MLST
CL017F11.3	CL017	CL017F	F=human fecal sample	MS	118	-6	2	40	38	large, blue, slimy		SBSEC positive	SBSEC subspecies not determined	SBSEC_present_subspecies not determined
CL017F11.3-new	CL017	CL017F	F=human fecal sample	MS	118	-6	2	40	38	large, blue, slimy		SBSEC positive	SBSEC subspecies not determined	SBSEC_present_subspecies not determined			rep43-A3			no SBSEC, no MLST
CL017F12.1	CL017	CL017F	F=human fecal sample	MS	118	-6	2	40	2	round, blue,smooth		SBSEC negative	no SBSEC	SBSEC_present_subspecies not determined
CL017F12.2	CL017	CL017F	F=human fecal sample	MS	118	-6	2	40	2	round, blue,smooth		SBSEC negative	no SBSEC	SBSEC_present_subspecies not determined
CL017F2.1	CL017	CL017F	F=human fecal sample	MS	118	-4	2	>371	71	round, blue, slimy with pinpoint with blue inside		SBSEC negative	no SBSEC	SBSEC_present_subspecies not determined
CL017F6.1	CL017	CL017F	F=human fecal sample	MS	118	-5	3	+206	>200	large, blue, slimy		SBSEC positive	SBSEC subspecies not determined	SBSEC_present_subspecies not determined
CL017F6.1-new	CL017	CL017F	F=human fecal sample	MS	118	-5	3	+206	>200	large, blue, slimy		SBSEC positive	SBSEC subspecies not determined	SBSEC_present_subspecies not determined			rep43-A3			no SBSEC, no MLST
CL017F6.2	CL017	CL017F	F=human fecal sample	MS	118	-5	3	+206	>200	large, blue, slimy		SBSEC positive	SBSEC subspecies not determined	SBSEC_present_subspecies not determined
CL017F6.2-new	CL017	CL017F	F=human fecal sample	MS	118	-5	3	+206	>200	large, blue, slimy		not tested	no SBSEC	SBSEC_present_subspecies not determined			rep43-A3			no SBSEC, no MLST
CL017F6.3	CL017	CL017F	F=human fecal sample	MS	118	-5	3	+206	>200	large, blue, slimy		SBSEC positive	SBSEC subspecies not determined	SBSEC_present_subspecies not determined
CL017F6.3-new	CL017	CL017F	F=human fecal sample	MS	118	-5	3	+206	>200	large, blue, slimy		SBSEC positive	SBSEC subspecies not determined	SBSEC_present_subspecies not determined			rep44-A4			no SBSEC, no MLST
CL017F7.1	CL017	CL017F	F=human fecal sample	MS	118	-5	3	+206	2	large, blue, slimy, very bright like gem		SBSEC positive	SBSEC subspecies not determined	SBSEC_present_subspecies not determined
CL017F7.1-new	CL017	CL017F	F=human fecal sample	MS	118	-5	3	+206	2	large, blue, slimy, very bright like gem		not tested	no SBSEC	SBSEC_present_subspecies not determined			rep44-A4			no SBSEC, no MLST
CL017F7.2	CL017	CL017F	F=human fecal sample	MS	118	-5	3	+206	2	large, blue, slimy, very bright like gem		SBSEC positive	SBSEC subspecies not determined	SBSEC_present_subspecies not determined
CL017F7.2-new	CL017	CL017F	F=human fecal sample	MS	118	-5	3	+206	2	large, blue, slimy, very bright like gem		SBSEC positive	SBSEC subspecies not determined	SBSEC_present_subspecies not determined			rep43-A3			no SBSEC, no MLST
CL017F8.1	CL017	CL017F	F=human fecal sample	MS	118	-5	3	+206	4	round, blue,smooth		SBSEC negative	no SBSEC	SBSEC_present_subspecies not determined
CL017F8.2	CL017	CL017F	F=human fecal sample	MS	118	-5	3	+206	4	round, blue,smooth		SBSEC negative	no SBSEC	SBSEC_present_subspecies not determined
CL018F1.1	CL018	CL018F	F=human fecal sample	MS	113	-3	1	overgrowth	overgrowth	pinpoint, blue		SBSEC negative	no SBSEC	no SBSEC detected
CL018F1.2	CL018	CL018F	F=human fecal sample	MS	113	-3	1	overgrowth	overgrowth	pinpoint, blue		SBSEC negative	no SBSEC	no SBSEC detected
CL018F1.3	CL018	CL018F	F=human fecal sample	MS	113	-3	1	overgrowth	overgrowth	pinpoint, blue		SBSEC negative	no SBSEC	no SBSEC detected
CL018F11.1	CL018	CL018F	F=human fecal sample	MS	113		3	65	2	pinpoint, blue		SBSEC negative	no SBSEC	no SBSEC detected
CL018F11.2	CL018	CL018F	F=human fecal sample	MS	113		3	65	2	pinpoint, blue		SBSEC negative	no SBSEC	no SBSEC detected
CL018F12.1	CL018	CL018F	F=human fecal sample	MS	113		3	65	62	round, blue, smooth		SBSEC negative	no SBSEC	no SBSEC detected
CL018F12.2	CL018	CL018F	F=human fecal sample	MS	113		3	65	62	round, blue, smooth		SBSEC negative	no SBSEC	no SBSEC detected
CL018F12.3	CL018	CL018F	F=human fecal sample	MS	113		3	65	62	round, blue, smooth		SBSEC negative	no SBSEC	no SBSEC detected
CL018F13.1	CL018	CL018F	F=human fecal sample	MS	113		3	65	1	round, black, smooth		SBSEC negative	no SBSEC	no SBSEC detected
CL018F6.1	CL018	CL018F	F=human fecal sample	MS	113	-4	2	>200	>100	pinpoint, blue		SBSEC negative	no SBSEC	no SBSEC detected
CL018F6.2	CL018	CL018F	F=human fecal sample	MS	113	-4	2	>200	>100	pinpoint, blue		SBSEC negative	no SBSEC	no SBSEC detected
CL018F6.3	CL018	CL018F	F=human fecal sample	MS	113	-4	2	>200	>100	pinpoint, blue		SBSEC negative	no SBSEC	no SBSEC detected
CL018F7.1	CL018	CL018F	F=human fecal sample	MS	113	-4	2	>200	>100	round, blue, smooth		SBSEC negative	no SBSEC	no SBSEC detected
CL018F7.2	CL018	CL018F	F=human fecal sample	MS	113	-4	2	>200	>100	round, blue, smooth		SBSEC negative	no SBSEC	no SBSEC detected
CL018F7.3	CL018	CL018F	F=human fecal sample	MS	113	-4	2	>200	>100	round, blue, smooth		SBSEC negative	no SBSEC	no SBSEC detected
CL019F1.1	CL019	CL019F	F=human fecal sample	MS	117	-4	3	>628	28	large, blue, slimy		SBSEC negative	no SBSEC	SBSEC_present_subspecies not determined
CL019F1.2	CL019	CL019F	F=human fecal sample	MS	117	-4	3	>628	28	large, blue, slimy		SBSEC negative	no SBSEC	SBSEC_present_subspecies not determined
CL019F1.3	CL019	CL019F	F=human fecal sample	MS	117	-4	3	>628	28	large, blue, slimy		SBSEC negative	no SBSEC	SBSEC_present_subspecies not determined			rep44-F1			no SBSEC, no MLST
CL019F11.1.1	CL019	CL019F	F=human fecal sample	MS	117	-6	2	40	5	large, blue, slimy		SBSEC negative	no SBSEC	SBSEC_present_subspecies not determined
CL019F11.2	CL019	CL019F	F=human fecal sample	MS	117	-6	2	40	5	large, blue, slimy		SBSEC positive	SBSEC subspecies not determined	SBSEC_present_subspecies not determined
CL019F11.2-new	CL019	CL019F	F=human fecal sample	MS	117	-6	2	40	5	large, blue, slimy		SBSEC negative	no SBSEC	SBSEC_present_subspecies not determined			rep44-A4			no SBSEC, no MLST
CL019F11.3	CL019	CL019F	F=human fecal sample	MS	117	-6	2	40	5	large, blue, slimy		SBSEC negative	no SBSEC	SBSEC_present_subspecies not determined
CL019F12.1	CL019	CL019F	F=human fecal sample	MS	117	-6	2	40	35	round, blue, smooth		SBSEC negative	no SBSEC	SBSEC_present_subspecies not determined
CL019F12.2	CL019	CL019F	F=human fecal sample	MS	117	-6	2	40	35	round, blue, smooth		SBSEC negative	no SBSEC	SBSEC_present_subspecies not determined
CL019F12.3	CL019	CL019F	F=human fecal sample	MS	117	-6	2	40	35	round, blue, smooth		SBSEC negative	no SBSEC	SBSEC_present_subspecies not determined
CL019F2.1	CL019	CL019F	F=human fecal sample	MS	117	-4	3	>628	>300	pinpoint, blue		SBSEC negative	no SBSEC	SBSEC_present_subspecies not determined
CL019F2.2	CL019	CL019F	F=human fecal sample	MS	117	-4	3	>628	>300	pinpoint, blue		SBSEC negative	no SBSEC	SBSEC_present_subspecies not determined
CL019F2.3	CL019	CL019F	F=human fecal sample	MS	117	-4	3	>628	>300	pinpoint, blue		SBSEC negative	no SBSEC	SBSEC_present_subspecies not determined
CL019F3.1	CL019	CL019F	F=human fecal sample	MS	117	-4	3	>628	>300	round, blue, smooth		SBSEC negative	no SBSEC	SBSEC_present_subspecies not determined
CL019F3.2	CL019	CL019F	F=human fecal sample	MS	117	-4	3	>628	>300	round, blue, smooth		SBSEC negative	no SBSEC	SBSEC_present_subspecies not determined
CL019F3.3	CL019	CL019F	F=human fecal sample	MS	117	-4	3	>628	>300	round, blue, smooth		SBSEC negative	no SBSEC	SBSEC_present_subspecies not determined
CL019F6.1	CL019	CL019F	F=human fecal sample	MS	117	-5	3	182	6	large, blue, slimy		SBSEC positive	SBSEC subspecies not determined	SBSEC_present_subspecies not determined
CL019F6.1-new	CL019	CL019F	F=human fecal sample	MS	117	-5	3	182	6	large, blue, slimy		SBSEC negative	no SBSEC	SBSEC_present_subspecies not determined			rep43-A4			no SBSEC, no MLST
CL019F6.2	CL019	CL019F	F=human fecal sample	MS	117	-5	3	182	6	large, blue, slimy		SBSEC negative	no SBSEC	SBSEC_present_subspecies not determined
CL019F6.3	CL019	CL019F	F=human fecal sample	MS	117	-5	3	182	6	large, blue, slimy		SBSEC positive	SBSEC subspecies not determined	SBSEC_present_subspecies not determined
CL019F6.3-new	CL019	CL019F	F=human fecal sample	MS	117	-5	3	182	6	large, blue, slimy		SBSEC positive	SBSEC subspecies not determined	SBSEC_present_subspecies not determined			rep44-A4			no SBSEC, no MLST
CL019F7.1	CL019	CL019F	F=human fecal sample	MS	117	-5	3	182	14	pinpoint, blue		SBSEC negative	no SBSEC	SBSEC_present_subspecies not determined
CL019F7.2	CL019	CL019F	F=human fecal sample	MS	117	-5	3	182	14	pinpoint, blue		SBSEC negative	no SBSEC	SBSEC_present_subspecies not determined
CL019F8.1	CL019	CL019F	F=human fecal sample	MS	117	-5	3	182	162	round, blue, smooth		SBSEC negative	no SBSEC	SBSEC_present_subspecies not determined
CL019F8.2	CL019	CL019F	F=human fecal sample	MS	117	-5	3	182	162	round, blue, smooth		SBSEC negative	no SBSEC	SBSEC_present_subspecies not determined
CL019F8.3	CL019	CL019F	F=human fecal sample	MS	117	-5	3	182	162	round, blue, smooth		SBSEC negative	no SBSEC	SBSEC_present_subspecies not determined
CL020F1.1.1.1	CL020	CL020F	F=human fecal sample	MS	130	-3	2	overgrowth	13	light blue, slimy		not tested due to rep fingerprint	no SBSEC	SBSEC_present_subspecies not determined
CL020F11.1	CL020	CL020F	F=human fecal sample	MS	130	-6	2	>300	>100	round, blue, smooth		SBSEC negative	no SBSEC	SBSEC_present_subspecies not determined
CL020F11.2	CL020	CL020F	F=human fecal sample	MS	130	-6	2	>300	>100	round, blue, smooth		SBSEC negative	no SBSEC	SBSEC_present_subspecies not determined
CL020F11.3	CL020	CL020F	F=human fecal sample	MS	130	-6	2	>300	>100	round, blue, smooth		SBSEC negative	no SBSEC	SBSEC_present_subspecies not determined
CL020F12.1	CL020	CL020F	F=human fecal sample	MS	130	-6	2	>300	>200	pinpoint, blue		SBSEC negative	no SBSEC	SBSEC_present_subspecies not determined
CL020F6.1.1.1	CL020	CL020F	F=human fecal sample	MS	130	-4	3	overgrowth	1	light blue, slimy		SBSEC positive	SBSEC subspecies not determined	SBSEC_present_subspecies not determined
CL020F7.1	CL020	CL020F	F=human fecal sample	MS	130	-4	3	overgrowth	overgrowth	pinpoint, blue		SBSEC negative	no SBSEC	SBSEC_present_subspecies not determined
CL020F7.2	CL020	CL020F	F=human fecal sample	MS	130	-4	3	overgrowth	overgrowth	pinpoint, blue		SBSEC negative	no SBSEC	SBSEC_present_subspecies not determined
CL020F7.3	CL020	CL020F	F=human fecal sample	MS	130	-4	3	overgrowth	overgrowth	pinpoint, blue		SBSEC negative	no SBSEC	SBSEC_present_subspecies not determined
CL020F8.1	CL020	CL020F	F=human fecal sample	MS	130	-4	3	overgrowth	8	round, blue, smooth		SBSEC negative	no SBSEC	SBSEC_present_subspecies not determined
CL020F8.3	CL020	CL020F	F=human fecal sample	MS	130	-4	3	overgrowth	8	round, blue, smooth		SBSEC negative	no SBSEC	SBSEC_present_subspecies not determined
CL021B22.1	CL021	CL021B	B=raw cow milk	M17		-3	4	111	27	white, slimy, round	negative	SBSEC positive	Streptococcus gallolyticus subsp. macedonicus	SBSEC_present_Sgm	99.74%Identity over 389bp to Streptococcus macedonicus ACA-DC 198 main chromosome complete genome		B (30.6.15)	yes (1.7.15) positive	yes (1.7.15) positive	149
CL021B22.2	CL021	CL021B	B=raw cow milk	M17		-3	4	111	27	white, slimy, round	negative	SBSEC negative	no SBSEC	SBSEC_present_Sgm
CL021B22.3	CL021	CL021B	B=raw cow milk	M17		-3	4	111	27	white, slimy, round	negative	SBSEC negative	no SBSEC	SBSEC_present_Sgm
CL021B24.1	CL021	CL021B	B=raw cow milk	M17		-3	4	111	42	white, pinpoint	negative	SBSEC negative	no SBSEC	SBSEC_present_Sgm
CL021B24.2	CL021	CL021B	B=raw cow milk	M17		-3	4	111	42	white, pinpoint	negative	SBSEC negative	no SBSEC	SBSEC_present_Sgm
CL021B24.3	CL021	CL021B	B=raw cow milk	M17		-3	4	111	42	white, pinpoint	negative	SBSEC negative	no SBSEC	SBSEC_present_Sgm
CL021B27.1	CL021	CL021B	B=raw cow milk	M17		-4	3	13	8	white, round, small	negative	SBSEC negative	no SBSEC	SBSEC_present_Sgm
CL021B27.2	CL021	CL021B	B=raw cow milk	M17		-4	3	13	8	white, round, small	negative	SBSEC negative	no SBSEC	SBSEC_present_Sgm
CL021B27.3	CL021	CL021B	B=raw cow milk	M17		-4	3	13	8	white, round, small	negative	SBSEC negative	no SBSEC	SBSEC_present_Sgm
CL021B28.1	CL021	CL021B	B=raw cow milk	M17		-4	3	13	1	white, round, big	negative	SBSEC negative	no SBSEC	SBSEC_present_Sgm
CL021F1.1	CL021	CL021F	F=human fecal sample	MS	121	-3	2	>200	>100	pinpoint, blue		SBSEC negative	no SBSEC	no SBSEC detected
CL021F1.2	CL021	CL021F	F=human fecal sample	MS	121	-3	2	>200	>100	pinpoint, blue		SBSEC negative	no SBSEC	no SBSEC detected
CL021F1.3	CL021	CL021F	F=human fecal sample	MS	121	-3	2	>200	>100	pinpoint, blue		SBSEC negative	no SBSEC	no SBSEC detected
CL021F11.1	CL021	CL021F	F=human fecal sample	MS	121	-5	1	11	11	round, black, smooth		SBSEC negative	no SBSEC	no SBSEC detected
CL021F11.2	CL021	CL021F	F=human fecal sample	MS	121	-5	1	11	11	round, black, smooth		SBSEC negative	no SBSEC	no SBSEC detected
CL021F2.1	CL021	CL021F	F=human fecal sample	MS	121	-3	2	>200	>100	round, blue, smooth		SBSEC negative	no SBSEC	no SBSEC detected
CL021F2.2	CL021	CL021F	F=human fecal sample	MS	121	-3	2	>200	>100	round, blue, smooth		SBSEC negative	no SBSEC	no SBSEC detected
CL021F2.3	CL021	CL021F	F=human fecal sample	MS	121	-3	2	>200	>100	round, blue, smooth		SBSEC negative	no SBSEC	no SBSEC detected
CL021F6.1	CL021	CL021F	F=human fecal sample	MS	121	-4	2	55	37	round, black, smooth		SBSEC negative	no SBSEC	no SBSEC detected
CL021F6.2	CL021	CL021F	F=human fecal sample	MS	121	-4	2	55	37	round, black, smooth		SBSEC negative	no SBSEC	no SBSEC detected
CL021F6.3	CL021	CL021F	F=human fecal sample	MS	121	-4	2	55	37	round, black, smooth		SBSEC negative	no SBSEC	no SBSEC detected
CL021F7.1	CL021	CL021F	F=human fecal sample	MS	121	-4	2	55	18	pinpoint, light blue, slimy		SBSEC negative	no SBSEC	no SBSEC detected
CL022A16.1	CL022	CL022A	A=fermented cow milk	M17		-5	1	>100	>100	milky, pinpoint		not tested	no SBSEC	SBSEC_present_Sii			N (24.7.15)			no SBSEC, no MLST
CL022A16.2	CL022	CL022A	A=fermented cow milk	M17		-5	1	>100	>100	milky, pinpoint		SBSEC positive	Streptococcus infantarius subsp. infantarius	SBSEC_present_Sii	99.57%Identity over 940bp to Streptococcus infantarius subsp. infantarius CJ18, complete genome		N (24.7.15)	yes (5.8.15) positiv	yes (5.8.15) positiv	SBSEC, MLST not yet
CL022A21.1	CL022	CL022A	A=fermented cow milk	M17		-6	1	02	02	milky, pinpoint, round		not tested	no SBSEC	SBSEC_present_Sii			O (24.7.15)			no SBSEC, no MLST
CL022A21.2	CL022	CL022A	A=fermented cow milk	M17		-6	1	02	02	milky, pinpoint, round		not tested	no SBSEC	SBSEC_present_Sii			N (24.7.15)			no SBSEC, no MLST
CL022A26.1	CL022	CL022A	A=fermented cow milk	M17		-7	1	1	1	milky, round, slimy		SBSEC positive	Streptococcus infantarius subsp. infantarius	SBSEC_present_Sii	100%Identity over 74bp to Streptococcus infantarius subsp. infantarius CJ18, complete genome		O (24.7.15)	yes (5.8.15) positiv	yes (5.8.15) positiv	SBSEC, MLST not yet
CL022F1.1	CL022	CL022F	F=human fecal sample	MS	109	-4	2	>131	31	pinpoint, blue		SBSEC negative	no SBSEC	no SBSEC detected
CL022F1.2	CL022	CL022F	F=human fecal sample	MS	109	-4	2	>131	31	pinpoint, blue		SBSEC negative	no SBSEC	no SBSEC detected
CL022F1.3	CL022	CL022F	F=human fecal sample	MS	109	-4	2	>131	31	pinpoint, blue		SBSEC negative	no SBSEC	no SBSEC detected
CL022F11.1	CL022	CL022F	F=human fecal sample	MS	109	-6	1	2	2	round, dark blue, smooth		SBSEC negative	no SBSEC	no SBSEC detected
CL022F11.2	CL022	CL022F	F=human fecal sample	MS	109	-6	1	2	2	round, dark blue, smooth		SBSEC negative	no SBSEC	no SBSEC detected
CL022F2.1	CL022	CL022F	F=human fecal sample	MS	109	-4	2	>131	>100	round, dark blue, smooth		SBSEC negative	no SBSEC	no SBSEC detected
CL022F2.2	CL022	CL022F	F=human fecal sample	MS	109	-4	2	>131	>100	round, dark blue, smooth		SBSEC negative	no SBSEC	no SBSEC detected
CL022F2.3	CL022	CL022F	F=human fecal sample	MS	109	-4	2	>131	>100	round, dark blue, smooth		SBSEC negative	no SBSEC	no SBSEC detected
CL022F6.1	CL022	CL022F	F=human fecal sample	MS	109	-5	1	30	30	round, dark blue, smooth		SBSEC negative	no SBSEC	no SBSEC detected
CL022F6.2	CL022	CL022F	F=human fecal sample	MS	109	-5	1	30	30	round, dark blue, smooth		SBSEC negative	no SBSEC	no SBSEC detected
CL022F6.3	CL022	CL022F	F=human fecal sample	MS	109	-5	1	30	30	round, dark blue, smooth		SBSEC negative	no SBSEC	no SBSEC detected
CL023F1.1	CL023	CL023F	F=human fecal sample	MS	111	-3	2	>147	>100	round, dark blue, smooth		SBSEC negative	no SBSEC	no SBSEC detected
CL023F1.2	CL023	CL023F	F=human fecal sample	MS	111	-3	2	>147	>100	round, dark blue, smooth		SBSEC negative	no SBSEC	no SBSEC detected
CL023F1.3	CL023	CL023F	F=human fecal sample	MS	111	-3	2	>147	>100	round, dark blue, smooth		SBSEC negative	no SBSEC	no SBSEC detected
CL023F2.1	CL023	CL023F	F=human fecal sample	MS	111	-3	2	>147	47	pinpoint, blue		SBSEC negative	no SBSEC	no SBSEC detected
CL023F6.1	CL023	CL023F	F=human fecal sample	MS	111	-4	2	24	21	round, dark blue, smooth		SBSEC negative	no SBSEC	no SBSEC detected
CL023F6.2	CL023	CL023F	F=human fecal sample	MS	111	-4	2	24	21	round, dark blue, smooth		SBSEC negative	no SBSEC	no SBSEC detected
CL023F6.3	CL023	CL023F	F=human fecal sample	MS	111	-4	2	24	21	round, dark blue, smooth		SBSEC negative	no SBSEC	no SBSEC detected
CL024F1.1	CL024	CL024F	F=human fecal sample	MS	142	-3	2	overgrowth	1	light, slimy		SBSEC negative	no SBSEC	no SBSEC detected
CL024F11.1	CL024	CL024F	F=human fecal sample	MS	142	-6	2	109	12	round, black, smooth		SBSEC negative	no SBSEC	no SBSEC detected
CL024F11.2	CL024	CL024F	F=human fecal sample	MS	142	-6	2	109	12	round, black, smooth		SBSEC negative	no SBSEC	no SBSEC detected
CL024F11.3	CL024	CL024F	F=human fecal sample	MS	142	-6	2	109	12	round, black, smooth		SBSEC negative	no SBSEC	no SBSEC detected
CL024F12.1	CL024	CL024F	F=human fecal sample	MS	142	-6	2	109	97	round, blue, smooth		SBSEC negative	no SBSEC	no SBSEC detected
CL024F12.2	CL024	CL024F	F=human fecal sample	MS	142	-6	2	109	97	round, blue, smooth		SBSEC negative	no SBSEC	no SBSEC detected
CL024F12.3	CL024	CL024F	F=human fecal sample	MS	142	-6	2	109	97	round, blue, smooth		SBSEC negative	no SBSEC	no SBSEC detected
CL024F6.1	CL024	CL024F	F=human fecal sample	MS	142	-4	4	overgrowth	1	light, blue, slimy		SBSEC negative	no SBSEC	no SBSEC detected
CL024F7.1	CL024	CL024F	F=human fecal sample	MS	142	-4	4	overgrowth	overgrowth	pinpoint,dark blue		SBSEC negative	no SBSEC	no SBSEC detected
CL024F7.2	CL024	CL024F	F=human fecal sample	MS	142	-4	4	overgrowth	overgrowth	pinpoint,dark blue		SBSEC negative	no SBSEC	no SBSEC detected
CL024F7.3	CL024	CL024F	F=human fecal sample	MS	142	-4	4	overgrowth	overgrowth	pinpoint,dark blue		SBSEC negative	no SBSEC	no SBSEC detected
CL025F12.1	CL025	CL025F	F=human fecal sample	MS	207	-8	2	3	1	blue, round, smooth	negative	SBSEC negative	no SBSEC	no SBSEC detected
CL025F3.1	CL025	CL025F	F=human fecal sample	MS	207	-5	3	>300	>100	blue, pinpoint	negative	SBSEC negative	no SBSEC	no SBSEC detected
CL025F3.2	CL025	CL025F	F=human fecal sample	MS	207	-5	3	>300	>100	blue, pinpoint	negative	SBSEC negative	no SBSEC	no SBSEC detected
CL025F3.3	CL025	CL025F	F=human fecal sample	MS	207	-5	3	>300	>100	blue, pinpoint	negative	SBSEC negative	no SBSEC	no SBSEC detected
CL025F7.1	CL025	CL025F	F=human fecal sample	MS	207	-6	3	158	21	black, round, smooth	negative	SBSEC negative	no SBSEC	no SBSEC detected
CL025F7.2	CL025	CL025F	F=human fecal sample	MS	207	-6	3	158	21	black, round, smooth	negative	SBSEC negative	no SBSEC	no SBSEC detected
CL025F7.3	CL025	CL025F	F=human fecal sample	MS	207	-6	3	158	21	black, round, smooth	negative	SBSEC negative	no SBSEC	no SBSEC detected
CL025F8.1	CL025	CL025F	F=human fecal sample	MS	207	-6	3	158	43	blue, pinpoint	negative	SBSEC negative	no SBSEC	no SBSEC detected
CL025F8.2	CL025	CL025F	F=human fecal sample	MS	207	-6	3	158	43	blue, pinpoint	negative	SBSEC negative	no SBSEC	no SBSEC detected
CL025F8.3	CL025	CL025F	F=human fecal sample	MS	207	-6	3	158	43	blue, pinpoint	negative	SBSEC negative	no SBSEC	no SBSEC detected
CL026F1.1.1	CL026	CL026F	F=human fecal sample	MS	137	-5	overgrown	overgrown	14	light blue, slimy		SBSEC positive	SBSEC subspecies not determined	SBSEC_present_Sii			N(17.06)			no SBSEC, no MLST
CL026F1.2.1	CL026	CL026F	F=human fecal sample	MS	137	-5	overgrown	overgrown	14	light blue, slimy		SBSEC positive	Streptococcus infantarius subsp. infantarius	SBSEC_present_Sii	99.39%Identity over 976bp to Streptococcus infantarius subsp. infantarius CJ18, complete genome		M(17.06)	negative	negative	121
CL026F1.3.1	CL026	CL026F	F=human fecal sample	MS	137	-5	overgrown	overgrown	14	light blue, slimy		SBSEC positive	Streptococcus infantarius subsp. infantarius	SBSEC_present_Sii	99.49%Identity over 975bp to Streptococcus infantarius subsp. infantarius CJ18, complete genome		N(17.06)	negative	negative	SBSEC, MLST not yet
CL026F11.1	CL026	CL026F	F=human fecal sample	MS	137	-8	2	35	8	blue, round, smooth	negative	SBSEC negative	no SBSEC	SBSEC_present_Sii
CL026F11.2	CL026	CL026F	F=human fecal sample	MS	137	-8	2	35	8	blue, round, smooth	negative	SBSEC negative	no SBSEC	SBSEC_present_Sii
CL026F11.3	CL026	CL026F	F=human fecal sample	MS	137	-8	2	35	8	blue, round, smooth	negative	SBSEC negative	no SBSEC	SBSEC_present_Sii
CL026F12.1	CL026	CL026F	F=human fecal sample	MS	137	-8	2	35	27	black, round, smooth	negative	SBSEC negative	no SBSEC	SBSEC_present_Sii
CL026F12.2	CL026	CL026F	F=human fecal sample	MS	137	-8	2	35	27	black, round, smooth	negative	SBSEC negative	no SBSEC	SBSEC_present_Sii
CL026F12.3	CL026	CL026F	F=human fecal sample	MS	137	-8	2	35	27	black, round, smooth	negative	SBSEC negative	no SBSEC	SBSEC_present_Sii
CL026F6.1	CL026	CL026F	F=human fecal sample	MS	137	-6	3	>306	1	blue, slimy		SBSEC positive	SBSEC subspecies not determined	SBSEC_present_Sii			M(17.06)			no SBSEC, no MLST
CL026F7.1	CL026	CL026F	F=human fecal sample	MS	137	-6	3	>306	5	blue, large, unshaped	negative	SBSEC positive	SBSEC subspecies not determined	SBSEC_present_Sii			N(17.06)			no SBSEC, no MLST
CL026F7.2	CL026	CL026F	F=human fecal sample	MS	137	-6	3	>306	5	blue, large, unshaped	negative	SBSEC positive	Streptococcus infantarius subsp. infantarius	SBSEC_present_Sii	99.19%Identity over 993bp to Streptococcus infantarius subsp. infantarius CJ18, complete genome		I (16.06)	positive	positive	122
CL026F7.3	CL026	CL026F	F=human fecal sample	MS	137	-6	3	>306	5	blue, large, unshaped	negative	SBSEC positive	Streptococcus infantarius subsp. infantarius	SBSEC_present_Sii	99.3%Identity over 1,005.00bp to Streptococcus infantarius subsp. infantarius CJ18, complete genome		C (16.06)	positive	positive	SBSEC, MLST not yet
CL027F1.1	CL027	CL027F	F=human fecal sample	MS		-4	overgrown	overgrown	5	light blue, slimy, large	negative	SBSEC positive	Streptococcus infantarius subsp. infantarius	SBSEC_present_subspecies not determined	99.08%Identity over 983bp to Streptococcus infantarius subsp. infantarius CJ18, complete genome		N(17.06)	negative	negative	SBSEC, MLST not yet
CL027F1.2	CL027	CL027F	F=human fecal sample	MS		-4	overgrown	overgrown	5	light blue, slimy, large	negative	SBSEC positive	SBSEC subspecies not determined	SBSEC_present_subspecies not determined
CL027F1.2.1	CL027	CL027F	F=human fecal sample	MS		-4	overgrown	overgrown	5	light blue, slimy, large		SBSEC positive	Streptococcus infantarius subsp. infantarius	SBSEC_present_subspecies not determined	99.74%Identity over 777bp to Streptococcus infantarius subsp. infantarius CJ18, complete genome		M(17.06)	negative	negative	149
CL027F1.2.2	CL027	CL027F	F=human fecal sample	MS		-4	overgrown	overgrown	5	light blue, slimy, large		SBSEC negative	no SBSEC	SBSEC_present_subspecies not determined			Q(24.06)	negative	negative	no SBSEC, no MLST
CL027F1.3.1	CL027	CL027F	F=human fecal sample	MS		-4	overgrown	overgrown	5	light blue, slimy, large		SBSEC positive	SBSEC subspecies not determined	SBSEC_present_subspecies not determined			M(17.06)			no SBSEC, no MLST
CL027F11.1	CL027	CL027F	F=human fecal sample	MS		-6	3	32	16	blue, round, smooth	negative	SBSEC negative	no SBSEC	SBSEC_present_subspecies not determined
CL027F11.2	CL027	CL027F	F=human fecal sample	MS		-6	3	32	16	blue, round, smooth	negative	SBSEC positive	SBSEC subspecies not determined	SBSEC_present_subspecies not determined
CL027F11.3	CL027	CL027F	F=human fecal sample	MS		-6	3	32	16	blue, round, smooth	negative	SBSEC negative	no SBSEC	SBSEC_present_subspecies not determined
CL027F6.1	CL027	CL027F	F=human fecal sample	MS		-5	4	>301	1	light blue, slimy, large	negative	SBSEC positive	Streptococcus infantarius subsp. infantarius	SBSEC_present_subspecies not determined	99.5%Identity over 1,006.00bp to Streptococcus infantarius subsp. infantarius CJ18, complete genome		M(17.06)	negative	negative	SBSEC, MLST not yet
CL027F7.1	CL027	CL027F	F=human fecal sample	MS		-5	4	>301	>100	blue, round, smooth	negative	SBSEC negative	no SBSEC	SBSEC_present_subspecies not determined
CL027F7.2	CL027	CL027F	F=human fecal sample	MS		-5	4	>301	>100	blue, round, smooth	negative	SBSEC positive	SBSEC subspecies not determined	SBSEC_present_subspecies not determined
CL027F7.3	CL027	CL027F	F=human fecal sample	MS		-5	4	>301	>100	blue, round, smooth	negative	SBSEC negative	no SBSEC	SBSEC_present_subspecies not determined
CL027F9.1	CL027	CL027F	F=human fecal sample	MS		-5	4	>301	>100	black, round, smooth	negative	SBSEC negative	no SBSEC	SBSEC_present_subspecies not determined
CL027F9.2	CL027	CL027F	F=human fecal sample	MS		-5	4	>301	>100	black, round, smooth	negative	SBSEC negative	no SBSEC	SBSEC_present_subspecies not determined
CL027F9.3	CL027	CL027F	F=human fecal sample	MS		-5	4	>301	>100	black, round, smooth	negative	SBSEC negative	no SBSEC	SBSEC_present_subspecies not determined
Cl028F1.1.1.1	CL028	CL028F	F=human fecal sample	MS	157	-4	overgrown	overgrown	overgrown			SBSEC negative	no SBSEC	SBSEC_present_Sii			30(7.07)			no SBSEC, no MLST
CL028F1.1=CL081	CL028	CL028F	F=human fecal sample	MS	157	-4	overgrown	overgrown	overgrown			SBSEC negative	no SBSEC	SBSEC_present_Sii			16(14.07)			no SBSEC, no MLST
CL028F11.1	CL028	CL028F	F=human fecal sample	MS	157	-6	4	14	1	light blue, slimy, large	negative	SBSEC positive	SBSEC subspecies not determined	SBSEC_present_Sii			A(22.06)			no SBSEC, no MLST
CL028F13.1	CL028	CL028F	F=human fecal sample	MS	157	-6	4	14	2	blue, round, smooth	negative	SBSEC negative	no SBSEC	SBSEC_present_Sii
CL028F13.2	CL028	CL028F	F=human fecal sample	MS	157	-6	4	14	2	blue, round, smooth	negative	SBSEC negative	no SBSEC	SBSEC_present_Sii
CL028F14.1	CL028	CL028F	F=human fecal sample	MS	157	-6	4	14	8	black, round, smooth	negative	SBSEC negative	no SBSEC	SBSEC_present_Sii
CL028F14.2	CL028	CL028F	F=human fecal sample	MS	157	-6	4	14	8	black, round, smooth	negative	SBSEC negative	no SBSEC	SBSEC_present_Sii
CL028F14.3	CL028	CL028F	F=human fecal sample	MS	157	-6	4	14	8	black, round, smooth	negative	SBSEC negative	no SBSEC	SBSEC_present_Sii
CL028F2.1=CL081	CL028	CL028F	F=human fecal sample	MS	157	-4	overgrown	overgrown	22	light blue, slimy		not tested due to rep fingerprint	no SBSEC	SBSEC_present_Sii			16(14.07)			no SBSEC, no MLST
CL028F6.1	CL028	CL028F	F=human fecal sample	MS	157	-5	5	61	3	light blue, slimy, large	negative	SBSEC positive	Streptococcus infantarius subsp. infantarius	SBSEC_present_Sii	99.41%Identity over 1,014.00bp to Streptococcus infantarius subsp. infantarius CJ18, complete genome		A (16.06)	negative	negative	155
CL028F6.2	CL028	CL028F	F=human fecal sample	MS	157	-5	5	61	3	light blue, slimy, large	negative	SBSEC positive	SBSEC subspecies not determined	SBSEC_present_Sii			A (16.06)			no SBSEC, no MLST
CL028F6.3	CL028	CL028F	F=human fecal sample	MS	157	-5	5	61	3	light blue, slimy, large	negative	SBSEC positive	SBSEC subspecies not determined	SBSEC_present_Sii			A (16.06)			no SBSEC, no MLST
CL028F7.1	CL028	CL028F	F=human fecal sample	MS	157	-5	5	61	20	blue, round, smooth	negative	SBSEC negative	no SBSEC	SBSEC_present_Sii
CL028F7.2	CL028	CL028F	F=human fecal sample	MS	157	-5	5	61	20	blue, round, smooth	negative	SBSEC negative	no SBSEC	SBSEC_present_Sii
CL028F7.3	CL028	CL028F	F=human fecal sample	MS	157	-5	5	61	20	blue, round, smooth	negative	SBSEC negative	no SBSEC	SBSEC_present_Sii
CL028F9.1	CL028	CL028F	F=human fecal sample	MS	157	-5	5	61	18	black, round, smooth	negative	SBSEC negative	no SBSEC	SBSEC_present_Sii
CL028F9.2	CL028	CL028F	F=human fecal sample	MS	157	-5	5	61	18	black, round, smooth	negative	SBSEC negative	no SBSEC	SBSEC_present_Sii
CL028F9.3	CL028	CL028F	F=human fecal sample	MS	157	-5	5	61	18	black, round, smooth	negative	SBSEC negative	no SBSEC	SBSEC_present_Sii
CL029F4.1	CL029	CL029F	F=human fecal sample	MS	218	-3	6	78	61	black, round, smooth	negative	SBSEC negative	no SBSEC	no SBSEC detected
CL029F4.2	CL029	CL029F	F=human fecal sample	MS	218	-3	6	78	61	black, round, smooth	negative	SBSEC negative	no SBSEC	no SBSEC detected
CL029F4.3	CL029	CL029F	F=human fecal sample	MS	218	-3	6	78	61	black, round, smooth	negative	SBSEC negative	no SBSEC	no SBSEC detected
CL029F7.1	CL029	CL029F	F=human fecal sample	MS	218	-4	2	6	4	black, round, smooth	negative	SBSEC negative	no SBSEC	no SBSEC detected
CL029F7.2	CL029	CL029F	F=human fecal sample	MS	218	-4	2	6	4	black, round, smooth	negative	SBSEC negative	no SBSEC	no SBSEC detected
CL029F7.3	CL029	CL029F	F=human fecal sample	MS	218	-4	2	6	4	black, round, smooth	negative	SBSEC negative	no SBSEC	no SBSEC detected
CL031F11.1	CL031	CL031F	F=human fecal sample	MS	124	-5	2	2	1	round, black, smooth		SBSEC negative	no SBSEC	no SBSEC detected
CL031F3.1	CL031	CL031F	F=human fecal sample	MS	124	-3	3	>122	19	round, black, smooth		SBSEC negative	no SBSEC	no SBSEC detected
CL031F3.2	CL031	CL031F	F=human fecal sample	MS	124	-3	3	>122	19	round, black, smooth		SBSEC negative	no SBSEC	no SBSEC detected
CL031F3.3	CL031	CL031F	F=human fecal sample	MS	124	-3	3	>122	19	round, black, smooth		SBSEC negative	no SBSEC	no SBSEC detected
CL031F6.1	CL031	CL031F	F=human fecal sample	MS	124	-4	3	16	3	round, blue, smooth		SBSEC negative	no SBSEC	no SBSEC detected
CL031F6.2	CL031	CL031F	F=human fecal sample	MS	124	-4	3	16	3	round, blue, smooth		SBSEC negative	no SBSEC	no SBSEC detected
CL031F6.3	CL031	CL031F	F=human fecal sample	MS	124	-4	3	16	3	round, blue, smooth		SBSEC negative	no SBSEC	no SBSEC detected
CL031F7.1	CL031	CL031F	F=human fecal sample	MS	124	-4	3	16	2	round, black, smooth		SBSEC negative	no SBSEC	no SBSEC detected
CL031F7.2	CL031	CL031F	F=human fecal sample	MS	124	-4	3	16	2	round, black, smooth		SBSEC negative	no SBSEC	no SBSEC detected
CL032F1.1	CL032	CL032F	F=human fecal sample	MS	104	-4	2	6	3	round, black, smooth		SBSEC negative	no SBSEC	no SBSEC detected			88(17.07)			no SBSEC, no MLST
CL032F2.1	CL032	CL032F	F=human fecal sample	MS	104	-4	2	6	3	unshapped, grey, middlesized, pasty		not tested due to rep fingerprint	no SBSEC	no SBSEC detected			95(16.07)			no SBSEC, no MLST
CL032F6.1	CL032	CL032F	F=human fecal sample	MS	104	-3	2	77	51	round, black, smooth		SBSEC negative	no SBSEC	no SBSEC detected			98(17.07)			no SBSEC, no MLST
CL032F6.2	CL032	CL032F	F=human fecal sample	MS	104	-3	2	77	51	round, black, smooth		SBSEC negative	no SBSEC	no SBSEC detected			95(16.07)			no SBSEC, no MLST
CL032F7.1	CL032	CL032F	F=human fecal sample	MS	104	-3	2	77	26	round, grey, smooth		not tested due to rep fingerprint	no SBSEC	no SBSEC detected
CL032F7.2	CL032	CL032F	F=human fecal sample	MS	104	-3	2	77	26	round, grey, smooth		not tested due to rep fingerprint	no SBSEC	no SBSEC detected
CL033F1.1	CL033	CL033F	F=human fecal sample	MS	100	-6	2	21	10	round, black, smooth		SBSEC negative	no SBSEC	no SBSEC detected			94(16.07)			no SBSEC, no MLST
CL033F2.1	CL033	CL033F	F=human fecal sample	MS	100	-6	2	21	11	round, blue-grey, smooth		SBSEC negative	no SBSEC	no SBSEC detected			96(16.07)			no SBSEC, no MLST
CL033F6.1	CL033	CL033F	F=human fecal sample	MS	100	-5	3	209	3	round, blue, smooth		SBSEC negative	no SBSEC	no SBSEC detected			93(16.07)			no SBSEC, no MLST
CL033F6.2	CL033	CL033F	F=human fecal sample	MS	100	-5	3	209	3	round, blue, smooth		SBSEC negative	no SBSEC	no SBSEC detected			95(16.07)			no SBSEC, no MLST
CL033F7.1	CL033	CL033F	F=human fecal sample	MS	100	-5	3	209	72	round, black, smooth		not tested due to rep fingerprint	no SBSEC	no SBSEC detected			99(16.07)			no SBSEC, no MLST
CL033F7.2	CL033	CL033F	F=human fecal sample	MS	100	-5	3	209	72	round, black, smooth		SBSEC negative	no SBSEC	no SBSEC detected			90(16.07)			no SBSEC, no MLST
CL033F8.1	CL033	CL033F	F=human fecal sample	MS	100	-5	3	209	134	round, blue-grey, smooth		SBSEC negative	no SBSEC	no SBSEC detected			86(16.07)			no SBSEC, no MLST
CL033F8.2	CL033	CL033F	F=human fecal sample	MS	100	-5	3	209	134	round, blue-grey, smooth		SBSEC negative	no SBSEC	no SBSEC detected			18(16.07)			no SBSEC, no MLST
CL034F1.1	CL034	CL034F	F=human fecal sample	MS	113	-5	3	31	2	large, blue, slimy with dark steak inside		SBSEC positive	Streptococcus infantarius subsp. infantarius	SBSEC_present_Sii	99.34%Identity over 1,058.00bp to Streptococcus infantarius subsp. infantarius CJ18, complete genome		120(21.07)	negative	negative	173
CL034F1.2	CL034	CL034F	F=human fecal sample	MS	113	-5	3	31	2	large, blue, slimy with dark steak inside		SBSEC positive	Streptococcus infantarius subsp. infantarius	SBSEC_present_Sii	99.41%Identity over 1,010.00bp to Streptococcus infantarius subsp. infantarius CJ18, complete genome		54(21.07)	negative	negative	SBSEC, MLST not yet
CL034F11.1	CL034	CL034F	F=human fecal sample	MS	113	-3	4	overgrowth	overgrowth	large, blue, slimy with fungus		SBSEC negative	no SBSEC	SBSEC_present_Sii			58(21.07)			no SBSEC, no MLST
CL034F11.1.1	CL034	CL034F	F=human fecal sample	MS	113	-3	4	overgrowth	overgrowth	large, blue, slimy with fungus		SBSEC negative	no SBSEC	SBSEC_present_Sii			125(21.07)			no SBSEC, no MLST
CL034F11.2.1	CL034	CL034F	F=human fecal sample	MS	113	-3	4	overgrowth	overgrowth	large, blue, slimy with fungus		SBSEC positive	Streptococcus infantarius subsp. infantarius	SBSEC_present_Sii	Julia only with new groELprimers: 99.15%Identity over 823bp to Streptococcus infantarius subsp. Infantarius CJ18, complete genome		121(21.07)	negative	negative	174
CL034F11.3	CL034	CL034F	F=human fecal sample	MS	113	-3	4	overgrowth	overgrowth	large, blue, slimy with fungus		SBSEC positive	Streptococcus infantarius subsp. infantarius	SBSEC_present_Sii	Julia only with new groELprimers: 98.95%Identity over 823bp to Streptococcus infantarius subsp. Infantarius CJ18, complete genome		54(21.07)	negative	negative	SBSEC, MLST not yet
CL034F12.1	CL034	CL034F	F=human fecal sample	MS	113	-3	4	overgrowth	overgrowth	large, blue, slimy with dark steak inside		SBSEC negative	no SBSEC	SBSEC_present_Sii			53(20.07)			no SBSEC, no MLST
CL034F12.2	CL034	CL034F	F=human fecal sample	MS	113	-3	4	overgrowth	overgrowth	large, blue, slimy with dark steak inside		SBSEC negative	no SBSEC	SBSEC_present_Sii			112(20.07)			no SBSEC, no MLST
CL034F12.3	CL034	CL034F	F=human fecal sample	MS	113	-3	4	overgrowth	overgrowth	large, blue, slimy with dark steak inside		not tested due to rep fingerprint	no SBSEC	SBSEC_present_Sii			53(20.07)			no SBSEC, no MLST
CL034F2.1	CL034	CL034F	F=human fecal sample	MS	113	-5	3	31	2	round, grey, smooth		SBSEC negative	no SBSEC	SBSEC_present_Sii			124(21.07)			no SBSEC, no MLST
CL034F2.2	CL034	CL034F	F=human fecal sample	MS	113	-5	3	31	2	round, grey, smooth		SBSEC negative	no SBSEC	SBSEC_present_Sii			123(21.07)			no SBSEC, no MLST
CL034F3.1	CL034	CL034F	F=human fecal sample	MS	113	-5	3	31	27	round, black, smooth		SBSEC negative	no SBSEC	SBSEC_present_Sii			122(21.07)			no SBSEC, no MLST
CL034F3.2	CL034	CL034F	F=human fecal sample	MS	113	-5	3	31	27	round, black, smooth		not tested due to rep fingerprint	no SBSEC	SBSEC_present_Sii			121(21.07)			no SBSEC, no MLST
CL034F6.1	CL034	CL034F	F=human fecal sample	MS	113	-4	4	+306	6	large, blue, slimy with dark steak		SBSEC positive	Streptococcus infantarius subsp. infantarius	SBSEC_present_Sii	Julia only with new groELprimers: 97.63%Identity over 590bp to Streptococcus infantarius subsp. Infantarius CJ18, complete genome		115(21.07)	negative	negative	SBSEC, MLST not yet
CL034F7.1	CL034	CL034F	F=human fecal sample	MS	113	-4	4	+306	+300 (7 , 8 and 9 counted together)	round, black, smooth		SBSEC negative	no SBSEC	SBSEC_present_Sii			111(20.07)			no SBSEC, no MLST
CL034F7.2	CL034	CL034F	F=human fecal sample	MS	113	-4	4	+306	+300 (7 , 8 and 9 counted together)	round, black, smooth		SBSEC negative	no SBSEC	SBSEC_present_Sii			81(20.07)			no SBSEC, no MLST
CL035F1.1	CL035	CL035F	F=human fecal sample	MS	109	-3	3	overgrowth	11	large, blue, slimy		SBSEC negative	no SBSEC	no SBSEC detected
CL035F1.2.1	CL035	CL035F	F=human fecal sample	MS	109	-3	3	overgrowth	11	large, blue, slimy		SBSEC negative	no SBSEC	no SBSEC detected
CL035F1.3	CL035	CL035F	F=human fecal sample	MS	109	-3	3	overgrowth	11	large, blue, slimy		SBSEC negative	no SBSEC	no SBSEC detected
CL035F11.1	CL035	CL035F	F=human fecal sample	MS	109		2	22	11	round, black, smooth		SBSEC negative	no SBSEC	no SBSEC detected
CL035F11.2	CL035	CL035F	F=human fecal sample	MS	109		2	22	11	round, black, smooth		SBSEC negative	no SBSEC	no SBSEC detected
CL035F11.3	CL035	CL035F	F=human fecal sample	MS	109		2	22	11	round, black, smooth		SBSEC negative	no SBSEC	no SBSEC detected
CL035F12.1	CL035	CL035F	F=human fecal sample	MS	109		2	22	11	round, blue, smooth		SBSEC negative	no SBSEC	no SBSEC detected
CL035F12.2	CL035	CL035F	F=human fecal sample	MS	109		2	22	11	round, blue, smooth		SBSEC negative	no SBSEC	no SBSEC detected
CL035F12.3	CL035	CL035F	F=human fecal sample	MS	109		2	22	11	round, blue, smooth		SBSEC negative	no SBSEC	no SBSEC detected
CL035F2.1	CL035	CL035F	F=human fecal sample	MS	109	-3	3	overgrowth	overgrowth	pinpoint, black		SBSEC negative	no SBSEC	no SBSEC detected
CL035F2.2	CL035	CL035F	F=human fecal sample	MS	109	-3	3	overgrowth	overgrowth	pinpoint, black		SBSEC negative	no SBSEC	no SBSEC detected
CL035F2.3	CL035	CL035F	F=human fecal sample	MS	109	-3	3	overgrowth	overgrowth	pinpoint, black		SBSEC negative	no SBSEC	no SBSEC detected
CL035F3.1	CL035	CL035F	F=human fecal sample	MS	109	-3	3	overgrowth	overgrowth	pinpoint, blue		SBSEC negative	no SBSEC	no SBSEC detected
CL035F3.2	CL035	CL035F	F=human fecal sample	MS	109	-3	3	overgrowth	overgrowth	pinpoint, blue		SBSEC negative	no SBSEC	no SBSEC detected
CL035F3.3	CL035	CL035F	F=human fecal sample	MS	109	-3	3	overgrowth	overgrowth	pinpoint, blue		SBSEC negative	no SBSEC	no SBSEC detected
CL035F7.1	CL035	CL035F	F=human fecal sample	MS	109	-4	3	>203	>100	pinpoint, blue		SBSEC negative	no SBSEC	no SBSEC detected
CL035F7.2	CL035	CL035F	F=human fecal sample	MS	109	-4	3	>203	>100	pinpoint, blue		SBSEC negative	no SBSEC	no SBSEC detected
CL035F7.3	CL035	CL035F	F=human fecal sample	MS	109	-4	3	>203	>100	pinpoint, blue		SBSEC negative	no SBSEC	no SBSEC detected
CL035F8.1	CL035	CL035F	F=human fecal sample	MS	109	-4	3	>203	100	round, black, smooth		SBSEC negative	no SBSEC	no SBSEC detected
CL035F8.2.1	CL035	CL035F	F=human fecal sample	MS	109	-4	3	>203	100	round, black, smooth		SBSEC negative	no SBSEC	no SBSEC detected
CL035F8.3	CL035	CL035F	F=human fecal sample	MS	109	-4	3	>203	100	round, black, smooth		SBSEC negative	no SBSEC	no SBSEC detected
CL036F1.1	CL036	CL036F	F=human fecal sample	MS	113	-3	2	>200	>100	pinpoint, blue		SBSEC negative	no SBSEC	no SBSEC detected
CL036F1.2	CL036	CL036F	F=human fecal sample	MS	113	-3	2	>200	>100	pinpoint, blue		SBSEC negative	no SBSEC	no SBSEC detected
CL036F11.1	CL036	CL036F	F=human fecal sample	MS	113	-5	2	12	9	round, black, smooth		SBSEC negative	no SBSEC	no SBSEC detected
CL036F11.2	CL036	CL036F	F=human fecal sample	MS	113	-5	2	12	9	round, black, smooth		SBSEC negative	no SBSEC	no SBSEC detected
CL036F11.3	CL036	CL036F	F=human fecal sample	MS	113	-5	2	12	9	round, black, smooth		SBSEC negative	no SBSEC	no SBSEC detected
CL036F12.1	CL036	CL036F	F=human fecal sample	MS	113	-5	2	12	3	pinpoint, blue		SBSEC negative	no SBSEC	no SBSEC detected
CL036F12.2	CL036	CL036F	F=human fecal sample	MS	113	-5	2	12	3	pinpoint, blue		SBSEC negative	no SBSEC	no SBSEC detected
CL036F12.3	CL036	CL036F	F=human fecal sample	MS	113	-5	2	12	3	pinpoint, blue		SBSEC negative	no SBSEC	no SBSEC detected
CL036F2.1	CL036	CL036F	F=human fecal sample	MS	113	-3	2	>200	>100	round, black, smooth		SBSEC negative	no SBSEC	no SBSEC detected
CL036F2.2	CL036	CL036F	F=human fecal sample	MS	113	-3	2	>200	>100	round, black, smooth		SBSEC negative	no SBSEC	no SBSEC detected
CL036F2.3	CL036	CL036F	F=human fecal sample	MS	113	-3	2	>200	>100	round, black, smooth		SBSEC negative	no SBSEC	no SBSEC detected
CL036F6.1	CL036	CL036F	F=human fecal sample	MS	113	-4	3	74	59	round, black, smooth		SBSEC negative	no SBSEC	no SBSEC detected
CL036F6.2	CL036	CL036F	F=human fecal sample	MS	113	-4	3	74	59	round, black, smooth		SBSEC negative	no SBSEC	no SBSEC detected
CL037A16.1	CL037	CL037A	A=fermented cow milk	M17		-5	1	>300	>300	pinpoint, milky		not tested	no SBSEC	SBSEC_present_Sii
CL037A16.1.1	CL037	CL037A	A=fermented cow milk	M17		-5	1	>300	>300	pinpoint, milky		SBSEC positive	Streptococcus infantarius subsp. infantarius	SBSEC_present_Sii	99.49%Identity over 975bp to Streptococcus infantarius subsp. infantarius CJ18, complete genome		η (4.8.15)	yes (6.8.15) negativ	yes (6.8.15) negativ	SBSEC, MLST not yet
CL037A16.1.2	CL037	CL037A	A=fermented cow milk	M17		-5	1	>300	>300	pinpoint, milky		SBSEC positive	Streptococcus infantarius subsp. infantarius	SBSEC_present_Sii	99.58%Identity over 951bp to Streptococcus infantarius subsp. infantarius CJ18, complete genome		N (4.8.15)	yes (6.8.15) positiv	yes (6.8.15) positiv	SBSEC, MLST not yet
CL037A16.2	CL037	CL037A	A=fermented cow milk	M17		-5	1	>300	>300	pinpoint, milky		not tested	no SBSEC	SBSEC_present_Sii
CL037A16.2.1	CL037	CL037A	A=fermented cow milk	M17		-5	1	>300	>300	pinpoint, milky		not tested	no SBSEC	SBSEC_present_Sii			N (4.8.15)			no SBSEC, no MLST
CL037A16.2.2	CL037	CL037A	A=fermented cow milk	M17		-5	1	>300	>300	pinpoint, milky		not tested	no SBSEC	SBSEC_present_Sii			N (4.8.15)			no SBSEC, no MLST
CL037A16.3	CL037	CL037A	A=fermented cow milk	M17		-5	1	>300	>300	pinpoint, milky		not tested	no SBSEC	SBSEC_present_Sii
CL037A16.3.1	CL037	CL037A	A=fermented cow milk	M17		-5	1	>300	>300	pinpoint, milky		SBSEC positive	Streptococcus infantarius subsp. infantarius	SBSEC_present_Sii	99.49%Identity over 974bp to Streptococcus infantarius subsp. infantarius CJ18, complete genome		β (4.8.15)	yes (6.8.15) negativ	yes (6.8.15) negativ	SBSEC, MLST not yet
CL037A16.3.2	CL037	CL037A	A=fermented cow milk	M17		-5	1	>300	>300	pinpoint, milky		not tested	no SBSEC	SBSEC_present_Sii			N (4.8.15)			no SBSEC, no MLST
CL037A21.1	CL037	CL037A	A=fermented cow milk	M17		-6	1	94	94	pinpoint, milky		not tested	no SBSEC	SBSEC_present_Sii
CL037A21.1.1	CL037	CL037A	A=fermented cow milk	M17		-6	1	94	94	pinpoint, milky		SBSEC positive	SBSEC subspecies not determined	SBSEC_present_Sii	did not work%Identity over did not workbp to did not work		η (4.8.15)	yes (6.8.15) negativ	yes (6.8.15) negativ	no SBSEC, no MLST
CL037A21.1.2	CL037	CL037A	A=fermented cow milk	M17		-6	1	94	94	pinpoint, milky		SBSEC positive	Streptococcus infantarius subsp. infantarius	SBSEC_present_Sii	99.57%Identity over 941bp to Streptococcus infantarius subsp. infantarius CJ18, complete genome		N (4.8.15)	yes (6.8.15) positiv	yes (6.8.15) positiv	SBSEC, MLST not yet
CL037A21.2	CL037	CL037A	A=fermented cow milk	M17		-6	1	94	94	pinpoint, milky		not tested	no SBSEC	SBSEC_present_Sii
CL037A21.2.1	CL037	CL037A	A=fermented cow milk	M17		-6	1	94	94	pinpoint, milky		SBSEC positive	Streptococcus infantarius subsp. infantarius	SBSEC_present_Sii	99.47%Identity over 940bp to Streptococcus infantarius subsp. infantarius CJ18, complete genome		β (4.8.15)	yes (6.8.15) negativ	yes (6.8.15) negativ	SBSEC, MLST not yet
CL037A21.2.2	CL037	CL037A	A=fermented cow milk	M17		-6	1	94	94	pinpoint, milky		not tested	no SBSEC	SBSEC_present_Sii			N (4.8.15)			no SBSEC, no MLST
CL037A21.3	CL037	CL037A	A=fermented cow milk	M17		-6	1	94	94	pinpoint, milky		not tested	no SBSEC	SBSEC_present_Sii			N (3.8.15)			no SBSEC, no MLST
CL037A26.1	CL037	CL037A	A=fermented cow milk	M17		-7	1	15	15	pinpoint, milky		not tested	no SBSEC	SBSEC_present_Sii			N (3.8.15)			no SBSEC, no MLST
CL037A26.2	CL037	CL037A	A=fermented cow milk	M17		-7	1	15	15	pinpoint, milky		SBSEC positive	Streptococcus infantarius subsp. infantarius	SBSEC_present_Sii	99.29%Identity over 851bp to Streptococcus infantarius subsp. infantarius CJ18, complete genome		N (3.8.15)	yes (6.8.15) positiv	yes (6.8.15) positiv	SBSEC, MLST not yet
CL037A26.3	CL037	CL037A	A=fermented cow milk	M17		-7	1	15	15	pinpoint, milky		not tested	no SBSEC	SBSEC_present_Sii			N (3.8.15)			no SBSEC, no MLST
CL037F1.1.1	CL037	CL037F	F=human fecal sample	MS	112	-5	2	34	6	round, black, smooth		not tested due to rep fingerprint	no SBSEC	SBSEC_present_Sii			15(16.07)			no SBSEC, no MLST
CL037F11.1.1	CL037	CL037F	F=human fecal sample	MS	112	-3	3	overgrowth	1	round, blue, slimy		SBSEC positive	Streptococcus infantarius subsp. infantarius	SBSEC_present_Sii	99.74%Identity over 772bp to Streptococcus infantarius subsp. infantarius CJ18, complete genome		89(16.07)	positive	positive	123
CL037F2.1	CL037	CL037F	F=human fecal sample	MS	112	-5	2	34	28	round, grey, smooth		SBSEC negative	no SBSEC	SBSEC_present_Sii			85(16.07)			no SBSEC, no MLST
CL037F6.1	CL037	CL037F	F=human fecal sample	MS	112	-4	2	371	71	round, black, smooth		SBSEC negative	no SBSEC	SBSEC_present_Sii			15(16.07)			no SBSEC, no MLST
CL037F6.2	CL037	CL037F	F=human fecal sample	MS	112	-4	2	371	71	round, black, smooth		not tested due to rep fingerprint	no SBSEC	SBSEC_present_Sii			15(16.07)			no SBSEC, no MLST
CL037F7.1	CL037	CL037F	F=human fecal sample	MS	112	-4	2	371	300	round, grey, smooth		not tested due to rep fingerprint	no SBSEC	SBSEC_present_Sii			85(16.07)			no SBSEC, no MLST
CL037F7.2	CL037	CL037F	F=human fecal sample	MS	112	-4	2	371	300	round, grey, smooth		not tested due to rep fingerprint	no SBSEC	SBSEC_present_Sii			15(16.07)			no SBSEC, no MLST
CL038F1.1	CL038	CL038F	F=human fecal sample	MS	110	-5	1	12	12	round, grey, smooth		not tested due to rep fingerprint	no SBSEC	no SBSEC detected			81(21.07)			no SBSEC, no MLST
CL038F11.1	CL038	CL038F	F=human fecal sample	MS	110	-3	2	+3	3	round, dark-blue, smooth		SBSEC negative	no SBSEC	no SBSEC detected			53(21.07)			no SBSEC, no MLST
CL038F11.2	CL038	CL038F	F=human fecal sample	MS	110	-3	2	+3	3	round, dark-blue, smooth		not tested due to rep fingerprint	no SBSEC	no SBSEC detected			81(21.07)			no SBSEC, no MLST
CL038F12.1	CL038	CL038F	F=human fecal sample	MS	110	-3	2	+3	no recorded	round, grey, smooth		SBSEC negative	no SBSEC	no SBSEC detected			81(21.07)			no SBSEC, no MLST
CL038F6.1	CL038	CL038F	F=human fecal sample	MS	110	-4	2	47	1	round, black, smooth		SBSEC negative	no SBSEC	no SBSEC detected			85(21.07)			no SBSEC, no MLST
CL038F7.1	CL038	CL038F	F=human fecal sample	MS	110	-4	2	47	46	round, grey, smooth		SBSEC negative	no SBSEC	no SBSEC detected			81(21.07)			no SBSEC, no MLST
CL039F1.1	CL039	CL039F	F=human fecal sample	MS	105	-6	2	34	11	round, black, smooth		not tested due to rep fingerprint	no SBSEC	no SBSEC detected			58(21.07)			no SBSEC, no MLST
CL039F12.1	CL039	CL039F	F=human fecal sample	MS	105	-4	4	overgrowth	overgrowth	round, grey, smooth		SBSEC negative	no SBSEC	no SBSEC detected			85(20.07)			no SBSEC, no MLST
CL039F13.1	CL039	CL039F	F=human fecal sample	MS	105	-4	4	overgrowth	overgrowth	pinpoint, black		not tested due to rep fingerprint	no SBSEC	no SBSEC detected			85(20.07)			no SBSEC, no MLST
CL039F13.2	CL039	CL039F	F=human fecal sample	MS	105	-4	4	overgrowth	overgrowth	pinpoint, black		SBSEC negative	no SBSEC	no SBSEC detected			53(20.07)			no SBSEC, no MLST
CL039F13.3	CL039	CL039F	F=human fecal sample	MS	105	-4	4	overgrowth	overgrowth	pinpoint, black		not tested due to rep fingerprint	no SBSEC	no SBSEC detected			53(20.07)			no SBSEC, no MLST
CL039F2.1	CL039	CL039F	F=human fecal sample	MS	105	-6	2	34	23	round, grey, smooth		not tested due to rep fingerprint	no SBSEC	no SBSEC detected			118(21.07)			no SBSEC, no MLST
CL039F6.1	CL039	CL039F	F=human fecal sample	MS	105	-5	3	200	3	round, blue, smooth		SBSEC negative	no SBSEC	no SBSEC detected			118(21.07)			no SBSEC, no MLST
CL039F6.2	CL039	CL039F	F=human fecal sample	MS	105	-5	3	200	3	round, blue, smooth		SBSEC negative	no SBSEC	no SBSEC detected			52(21.07)			no SBSEC, no MLST
CL039F6.3	CL039	CL039F	F=human fecal sample	MS	105	-5	3	200	3	round, blue, smooth		SBSEC negative	no SBSEC	no SBSEC detected			117(21.07)			no SBSEC, no MLST
CL039F7.1	CL039	CL039F	F=human fecal sample	MS	105	-5	3	200	63	round, black, smooth		SBSEC negative	no SBSEC	no SBSEC detected			58(21.07)			no SBSEC, no MLST
CL039F8.1	CL039	CL039F	F=human fecal sample	MS	105	-5	3	200	134	round, grey, smooth		SBSEC negative	no SBSEC	no SBSEC detected			116(21.07)			no SBSEC, no MLST
CL040F1.1	CL040	CL040F	F=human fecal sample	MS	113	-4	2	28	9	round, grey, smooth		SBSEC negative	no SBSEC	no SBSEC detected			81(21.07)			no SBSEC, no MLST
CL040F2.1	CL040	CL040F	F=human fecal sample	MS	113	-4	2	28	19	round, black, smooth		not tested due to rep fingerprint	no SBSEC	no SBSEC detected			53(21.07)			no SBSEC, no MLST
CL040F6.1	CL040	CL040F	F=human fecal sample	MS	113	-3	2	299	59	round, grey, smooth		SBSEC negative	no SBSEC	no SBSEC detected			122(21.07)			no SBSEC, no MLST
CL040F6.2	CL040	CL040F	F=human fecal sample	MS	113	-3	2	299	59	round, grey, smooth		SBSEC negative	no SBSEC	no SBSEC detected			121(21.07)			no SBSEC, no MLST
CL040F7.1	CL040	CL040F	F=human fecal sample	MS	113	-3	2	299	240	round, black, smooth		not tested due to rep fingerprint	no SBSEC	no SBSEC detected			53(21.07)			no SBSEC, no MLST
CL040F7.2	CL040	CL040F	F=human fecal sample	MS	113	-3	2	299	240	round, black, smooth		SBSEC negative	no SBSEC	no SBSEC detected			53(21.07)			no SBSEC, no MLST
CL041F1.1	CL041	CL041F	F=human fecal sample	MS	114	-6	1	4	4	round, black, smooth		SBSEC negative	no SBSEC	no SBSEC detected			112(20.07)			no SBSEC, no MLST
CL041F1.1.1=11.1	CL041	CL041F	F=human fecal sample	MS	114	-6	1	4	4	round, black, smooth		SBSEC negative	no SBSEC	no SBSEC detected			113(20.07)			no SBSEC, no MLST
CL041F6.1	CL041	CL041F	F=human fecal sample	MS	114	-5	1	8	8	round, black, smooth		SBSEC negative	no SBSEC	no SBSEC detected			107(20.07)			no SBSEC, no MLST
CL043F1.1	CL043	CL043F	F=human fecal sample	MS	121	-5	2	11	2	round,blue-grey, smooth		SBSEC negative	no SBSEC	no SBSEC detected			81(20.07)			no SBSEC, no MLST
CL043F1.2	CL043	CL043F	F=human fecal sample	MS	121	-5	2	11	2	round,blue-grey, smooth		SBSEC negative	no SBSEC	no SBSEC detected			85(20.07)			no SBSEC, no MLST
CL043F2.1	CL043	CL043F	F=human fecal sample	MS	121	-5	2	11	9	round, grey, smooth		SBSEC negative	no SBSEC	no SBSEC detected			115(20.07)			no SBSEC, no MLST
CL043F6.1	CL043	CL043F	F=human fecal sample	MS	121	-4	2	90	81	round, grey, smooth		SBSEC negative	no SBSEC	no SBSEC detected			114(20.07)			no SBSEC, no MLST
CL043F6.2	CL043	CL043F	F=human fecal sample	MS	121	-4	2	90	81	round, grey, smooth		not tested due to rep fingerprint	no SBSEC	no SBSEC detected			114(20.07)			no SBSEC, no MLST
CL044F_SECOND_1.3	CL044	CL044F	F=human fecal sample	MS	101	-2	4	80	5	large, grey		SBSEC negative	no SBSEC	no SBSEC detected			rep40-B2
CL044F_SECOND_3.1	CL044	CL044F	F=human fecal sample	MS	101	-2	4	80	26	round, black, smooth		SBSEC negative	no SBSEC	no SBSEC detected			rep40-B1
CL044F_SECOND_6.1	CL044	CL044F	F=human fecal sample	MS	101	-3	3	5	3	round, black, smooth		SBSEC negative	no SBSEC	no SBSEC detected			rep40-C
CL045F1.1	CL045	CL045F	F=human fecal sample	MS	112	-3	3	overgrowth	1	large, blue, slimy		not tested due to rep fingerprint	no SBSEC	no SBSEC detected
CL045F1.1.1	CL045	CL045F	F=human fecal sample	MS	112	-3	3	overgrowth	1	large, blue, slimy		not tested due to rep fingerprint	no SBSEC	no SBSEC detected			28(7.07)			no SBSEC, no MLST
CL045F1.1.2	CL045	CL045F	F=human fecal sample	MS	112	-3	3	overgrowth	1	large, blue, slimy		SBSEC negative	no SBSEC	no SBSEC detected			27(7.07)			no SBSEC, no MLST
CL045F11.1	CL045	CL045F	F=human fecal sample	MS	112	-5	1	38	38	round, black, smooth		not tested due to rep fingerprint	no SBSEC	no SBSEC detected			13(6.07)			no SBSEC, no MLST
CL045F11.2	CL045	CL045F	F=human fecal sample	MS	112	-5	1	38	38	round, black, smooth		not tested due to rep fingerprint	no SBSEC	no SBSEC detected			13(6.07)			no SBSEC, no MLST
CL045F2.1	CL045	CL045F	F=human fecal sample	MS	112	-3	3	overgrowth	overgrowth	pinpoint, black		SBSEC negative	no SBSEC	no SBSEC detected			1(6.07)			no SBSEC, no MLST
CL045F2.2	CL045	CL045F	F=human fecal sample	MS	112	-3	3	overgrowth	overgrowth	pinpoint, black		SBSEC negative	no SBSEC	no SBSEC detected			13(6.07)			no SBSEC, no MLST
CL045F2.3	CL045	CL045F	F=human fecal sample	MS	112	-3	3	overgrowth	overgrowth	pinpoint, black		not tested due to rep fingerprint	no SBSEC	no SBSEC detected			13(6.07)			no SBSEC, no MLST
CL045F3.1	CL045	CL045F	F=human fecal sample	MS	112	-3	3	overgrowth	overgrowth	round, black, smooth		not tested due to rep fingerprint	no SBSEC	no SBSEC detected			13(6.07)			no SBSEC, no MLST
CL045F3.2	CL045	CL045F	F=human fecal sample	MS	112	-3	3	overgrowth	overgrowth	round, black, smooth		not tested due to rep fingerprint	no SBSEC	no SBSEC detected			13(6.07)			no SBSEC, no MLST
CL045F6.1	CL045	CL045F	F=human fecal sample	MS	112	-4	2	355	7	pinpoint, black		not tested due to rep fingerprint	no SBSEC	no SBSEC detected			13(6.07)			no SBSEC, no MLST
CL045F6.2	CL045	CL045F	F=human fecal sample	MS	112	-4	2	355	7	pinpoint, black		SBSEC negative	no SBSEC	no SBSEC detected			1(6.07)			no SBSEC, no MLST
CL045F7.1	CL045	CL045F	F=human fecal sample	MS	112	-4	2	355	328	round, black, smooth		not tested due to rep fingerprint	no SBSEC	no SBSEC detected			13(6.07)			no SBSEC, no MLST
CL045F7.2	CL045	CL045F	F=human fecal sample	MS	112	-4	2	355	328	round, black, smooth		not tested due to rep fingerprint	no SBSEC	no SBSEC detected			13(6.07)			no SBSEC, no MLST
CL046F2.1	CL046	CL046F	F=human fecal sample	MS	108	-3	3	44	33	round, grey, smooth		SBSEC negative	no SBSEC	no SBSEC detected			16(6.07)			no SBSEC, no MLST
CL046F2.2	CL046	CL046F	F=human fecal sample	MS	108	-3	3	44	33	round, grey, smooth		not tested due to rep fingerprint	no SBSEC	no SBSEC detected			16(6.07)			no SBSEC, no MLST
CL046F2.3	CL046	CL046F	F=human fecal sample	MS	108	-3	3	44	33	round, grey, smooth		not tested due to rep fingerprint	no SBSEC	no SBSEC detected			16(6.07)			no SBSEC, no MLST
CL046F3.1	CL046	CL046F	F=human fecal sample	MS	108	-3	3	44	9	round, black, smooth		SBSEC negative	no SBSEC	no SBSEC detected			15(6.07)			no SBSEC, no MLST
CL046F3.2	CL046	CL046F	F=human fecal sample	MS	108	-3	3	44	9	round, black, smooth		SBSEC negative	no SBSEC	no SBSEC detected			1(6.07)			no SBSEC, no MLST
CL046F3.3	CL046	CL046F	F=human fecal sample	MS	108	-3	3	44	9	round, black, smooth		not tested due to rep fingerprint	no SBSEC	no SBSEC detected			15(6.07)			no SBSEC, no MLST
CL046F6.1	CL046	CL046F	F=human fecal sample	MS	108	-4	2	35	34	round, black, smooth		not tested due to rep fingerprint	no SBSEC	no SBSEC detected
CL046F6.2	CL046	CL046F	F=human fecal sample	MS	108	-4	2	35	34	round, black, smooth		not tested due to rep fingerprint	no SBSEC	no SBSEC detected			8.07			no SBSEC, no MLST
CL046F6.3	CL046	CL046F	F=human fecal sample	MS	108	-4	2	35	34	round, black, smooth		SBSEC negative	no SBSEC	no SBSEC detected			8.07			no SBSEC, no MLST
CL046F7.1	CL046	CL046F	F=human fecal sample	MS	108	-4	2	35	1	round, grey, smooth		not tested due to rep fingerprint	no SBSEC	no SBSEC detected			8.07			no SBSEC, no MLST
CL047F1.1	CL047	CL047F	F=human fecal sample	MS	105	-3	3	not countable	6	round, black, smooth		SBSEC negative	no SBSEC	no SBSEC detected			18(6.07)
CL047F11.1	CL047	CL047F	F=human fecal sample	MS	105	-5	2	13	7	round, grey, smooth		not tested due to rep fingerprint	no SBSEC	no SBSEC detected
CL047F12.1	CL047	CL047F	F=human fecal sample	MS								not tested due to rep fingerprint	no SBSEC	no SBSEC detected
CL047F2.1	CL047	CL047F	F=human fecal sample	MS	105	-3	3	not countable	not countable	pinpoint, grey , grouped with smooth colonies		SBSEC negative	no SBSEC	no SBSEC detected			16(6.07)			no SBSEC, no MLST
CL047F2.2	CL047	CL047F	F=human fecal sample	MS	105	-3	3	not countable	not countable	pinpoint, grey , grouped with smooth colonies		not tested due to rep fingerprint	no SBSEC	no SBSEC detected			16(6.07)			no SBSEC, no MLST
CL047F3.1	CL047	CL047F	F=human fecal sample	MS	105	-3	3	not countable	not countable	round,smooth, grey , grouped with pinpoint		not tested due to rep fingerprint	no SBSEC	no SBSEC detected			16(6.07)			no SBSEC, no MLST
CL047F6.1	CL047	CL047F	F=human fecal sample	MS	105	-4	2	65	63	round, grey, smooth		not tested due to rep fingerprint	no SBSEC	no SBSEC detected			16(6.07)			no SBSEC, no MLST
CL047F7.1	CL047	CL047F	F=human fecal sample	MS	105	-4	2	65	2	round, black, smooth		SBSEC negative	no SBSEC	no SBSEC detected			19(6.07)			no SBSEC, no MLST
CL048F1.1	CL048	CL048F	F=human fecal sample	MS	109	-3	3	overgrowth	3	large, blue, slimy		not tested due to rep fingerprint	no SBSEC	no SBSEC detected
CL048F1.1.1	CL048	CL048F	F=human fecal sample	MS	109	-3	3	overgrowth	3	large, blue, slimy		SBSEC negative	no SBSEC	no SBSEC detected			25(7.07)			no SBSEC, no MLST
CL048F1.1.1.2	CL048	CL048F	F=human fecal sample	MS	109	-3	3	overgrowth	3	large, blue, slimy		SBSEC negative	no SBSEC	no SBSEC detected			31(7.07)			no SBSEC, no MLST
CL048F1.1.2	CL048	CL048F	F=human fecal sample	MS	109	-3	3	overgrowth	3	large, blue, slimy		SBSEC negative	no SBSEC	no SBSEC detected			29(7.07)			no SBSEC, no MLST
CL048F1.2	CL048	CL048F	F=human fecal sample	MS	109	-3	3	overgrowth	3	large, blue, slimy		not tested due to rep fingerprint	no SBSEC	no SBSEC detected
CL048F1.2.1	CL048	CL048F	F=human fecal sample	MS	109	-3	3	overgrowth	3	large, blue, slimy		not tested due to rep fingerprint	no SBSEC	no SBSEC detected			30(7.07)			no SBSEC, no MLST
CL048F1.2.1.1	CL048	CL048F	F=human fecal sample	MS	109	-3	3	overgrowth	3	large, blue, slimy		SBSEC negative	no SBSEC	no SBSEC detected			32(7.07)			no SBSEC, no MLST
CL048F1.2.1.2	CL048	CL048F	F=human fecal sample	MS	109	-3	3	overgrowth	3	large, blue, slimy		SBSEC negative	no SBSEC	no SBSEC detected			26(7.07)			no SBSEC, no MLST
CL048F1.2.2	CL048	CL048F	F=human fecal sample	MS	109	-3	3	overgrowth	3	large, blue, slimy		not tested due to rep fingerprint	no SBSEC	no SBSEC detected			26(7.07)			no SBSEC, no MLST
CL048F1.3	CL048	CL048F	F=human fecal sample	MS	109	-3	3	overgrowth	3	large, blue, slimy		not tested due to rep fingerprint	no SBSEC	no SBSEC detected
CL048F1.3.1	CL048	CL048F	F=human fecal sample	MS	109	-3	3	overgrowth	3	large, blue, slimy		SBSEC negative	no SBSEC	no SBSEC detected			20(6.07)			no SBSEC, no MLST
CL048F1.3.1.1	CL048	CL048F	F=human fecal sample	MS	109	-3	3	overgrowth	3	large, blue, slimy		SBSEC negative	no SBSEC	no SBSEC detected			28(7.07)			no SBSEC, no MLST
CL048F1.3.1.2	CL048	CL048F	F=human fecal sample	MS	109	-3	3	overgrowth	3	large, blue, slimy		SBSEC negative	no SBSEC	no SBSEC detected			33(7.07)			no SBSEC, no MLST
CL048F11.1	CL048	CL048F	F=human fecal sample	MS	109	-5	2	163	1	round, blue-grey, smooth		SBSEC negative	no SBSEC	no SBSEC detected			21(6.07)			no SBSEC, no MLST
CL048F12.1	CL048	CL048F	F=human fecal sample	MS	109	-5	2	163	162	round, black, smooth		SBSEC negative	no SBSEC	no SBSEC detected			22(6.07)			no SBSEC, no MLST
CL048F6.1	CL048	CL048F	F=human fecal sample	MS	109	-4	3	not countable	not countable	pinpoint, blue		not tested due to rep fingerprint	no SBSEC	no SBSEC detected			22(6.07)			no SBSEC, no MLST
CL048F6.2	CL048	CL048F	F=human fecal sample	MS	109	-4	3	not countable	not countable	pinpoint, blue		SBSEC negative	no SBSEC	no SBSEC detected			23(6.07)			no SBSEC, no MLST
CL048F6.3	CL048	CL048F	F=human fecal sample	MS	109	-4	3	not countable	not countable	pinpoint, blue		not tested due to rep fingerprint	no SBSEC	no SBSEC detected			23(6.07)			no SBSEC, no MLST
CL048F7.1	CL048	CL048F	F=human fecal sample	MS	109	-4	3	not countable	not countable	round, black, smooth		SBSEC negative	no SBSEC	no SBSEC detected			16(6.07)			no SBSEC, no MLST
CL048F7.2	CL048	CL048F	F=human fecal sample	MS	109	-4	3	not countable	not countable	round, black, smooth		not tested due to rep fingerprint	no SBSEC	no SBSEC detected			23(6.07)			no SBSEC, no MLST
CL048F8.1	CL048	CL048F	F=human fecal sample	MS	109	-4	3	not countable	not countable	round, blue-grey, smooth		SBSEC negative	no SBSEC	no SBSEC detected			24(6.07)			no SBSEC, no MLST
CL048F8.2	CL048	CL048F	F=human fecal sample	MS	109	-4	3	not countable	not countable	round, blue-grey, smooth		not tested due to rep fingerprint	no SBSEC	no SBSEC detected			24(6.07)			no SBSEC, no MLST
CL051F_SECOND_1.1	CL051	CL051F	F=human fecal sample	MS	109	-2	1	+400	+400	round, grey,very clear smooth	negative	no growth, no DNA	no growth, no DNA	no SBSEC detected
CL051F_SECOND_11.1	CL051	CL051F	F=human fecal sample	MS	109	-4	1	6	6	round, grey, smooth,very clear	negative	no growth, no DNA	no growth, no DNA	no SBSEC detected
CL051F_SECOND_6.1	CL051	CL051F	F=human fecal sample	MS	109	-3	1	50	50	round, grey, very clear smooth	negative	no growth, no DNA	no growth, no DNA	no SBSEC detected
CL051F1.1	CL051	CL051F	F=human fecal sample	MS	114	-3	no growth	no growth	no growth			no growth, no DNA	no SBSEC	no SBSEC detected
CL051F11.1	CL051	CL051F	F=human fecal sample	MS	114	-5	no growth	no growth	no growth			no growth, no DNA	no SBSEC	no SBSEC detected
CL051F6.1	CL051	CL051F	F=human fecal sample	MS	114	-4	no growth	no growth	no growth			no growth, no DNA	no SBSEC	no SBSEC detected
CL052F_SECOND_4.1	CL052	CL052F	F=human fecal sample	MS	115	-2	4	25	16	round, black, smooth		SBSEC negative	no SBSEC	no SBSEC detected			rep41-D3
CL052F_SECOND_4.2	CL052	CL052F	F=human fecal sample	MS	115	-2	4	25	16	round, black, smooth		not tested due to rep fingerprint	no SBSEC	no SBSEC detected			rep41-D3
CL052F_SECOND_4.3	CL052	CL052F	F=human fecal sample	MS	115	-2	4	25	16	round, black, smooth		SBSEC negative	no SBSEC	no SBSEC detected			rep41-D3
CL052F1.1	CL052	CL052F	F=human fecal sample	MS	127	-3	2	3	2	round, black, smooth		SBSEC negative	no SBSEC	no SBSEC detected			88(17.07)			no SBSEC, no MLST
CL052F1.2	CL052	CL052F	F=human fecal sample	MS	127	-3	2	3	2	round, black, smooth		SBSEC negative	no SBSEC	no SBSEC detected			98(17.07)			no SBSEC, no MLST
CL052F2.1	CL052	CL052F	F=human fecal sample	MS	127	-3	2	3	1	round, grey, smooth		not tested due to rep fingerprint	no SBSEC	no SBSEC detected			98(17.07)			no SBSEC, no MLST
CL053F_SECOND_2.1	CL053	CL053F	F=human fecal sample	MS	105	-2	2	2	1	round, black, smooth	negative	SBSEC negative	no SBSEC	no SBSEC detected			rep41-D3
CL053F_SECOND_6.1	CL053	CL053F	F=human fecal sample	MS	105	-3	1	1	1	round, black, smooth	negative	SBSEC negative	no SBSEC	no SBSEC detected			rep41-NEGATIVE, rep42-NEGATIVE
CL053F2.1	CL053	CL053F	F=human fecal sample	n/a	n/a	n/a		n/a	n/a	n/a		not tested	no SBSEC	no SBSEC detected
CL053F6.1	CL053	CL053F	F=human fecal sample	MS	123	-4	no growth	no growth	no growth			not tested	no SBSEC	no SBSEC detected
CL055F1.1	CL055	CL055F	F=human fecal sample	MS	111	-5	1	11	11	round, black , smooth		SBSEC negative	no SBSEC	no SBSEC detected			23(14.07)			no SBSEC, no MLST
CL055F11.1	CL055	CL055F	F=human fecal sample	MS	111	-3	2	452 (11 and 12 count together)		round, black , smooth		SBSEC negative	no SBSEC	no SBSEC detected			83(14.07)			no SBSEC, no MLST
CL055F12.1	CL055	CL055F	F=human fecal sample	MS	111	-3	2	452(11 and 12 count together)		pinpoint, black		not tested due to rep fingerprint	no SBSEC	no SBSEC detected			23(14.07)			no SBSEC, no MLST
CL055F12.2	CL055	CL055F	F=human fecal sample	MS	111	-3	2	452(11 and 12 count together)		pinpoint, black		not tested due to rep fingerprint	no SBSEC	no SBSEC detected			23(14.07)			no SBSEC, no MLST
CL055F12.3	CL055	CL055F	F=human fecal sample	MS	111	-3	2	452(11 and 12 count together)		pinpoint, black		not tested due to rep fingerprint	no SBSEC	no SBSEC detected			23(14.07)			no SBSEC, no MLST
CL055F7.1	CL055	CL055F	F=human fecal sample	MS	111	-4	2	99	4	round, grey , smooth		not tested due to rep fingerprint	no SBSEC	no SBSEC detected			83(14.07)			no SBSEC, no MLST
CL055F7.2	CL055	CL055F	F=human fecal sample	MS	111	-4	2	99	4	round, grey , smooth		not tested due to rep fingerprint	no SBSEC	no SBSEC detected			53(14.07)			no SBSEC, no MLST
CL055F7.3	CL055	CL055F	F=human fecal sample	MS	111	-4	2	99	4	round, grey , smooth		SBSEC negative	no SBSEC	no SBSEC detected			53(14.07)			no SBSEC, no MLST
CL056F1.1	CL056	CL056F	F=human fecal sample	MS	115	-5	1	4	4	round, black, smooth		not tested due to rep fingerprint	no SBSEC	no SBSEC detected			88(17.07)			no SBSEC, no MLST
CL056F11.1	CL056	CL056F	F=human fecal sample	MS	115	-3	2	343( 11 and 12 both)		round, black, smooth		not tested due to rep fingerprint	no SBSEC	no SBSEC detected			88(17.07)			no SBSEC, no MLST
CL056F12.1	CL056	CL056F	F=human fecal sample	MS	115	-3	2	343( 11 and 12 both)		round, grey, smooth		SBSEC negative	no SBSEC	no SBSEC detected			100(17.07)			no SBSEC, no MLST
CL056F6.1	CL056	CL056F	F=human fecal sample	MS	115	-4	2	61	49	round, black, smooth		SBSEC negative	no SBSEC	no SBSEC detected			88(17.07)			no SBSEC, no MLST
CL056F7.1	CL056	CL056F	F=human fecal sample	MS	115	-4	2	61	12	round, grey, smooth		SBSEC negative	no SBSEC	no SBSEC detected			100(17.07)			no SBSEC, no MLST
CL056F7.2	CL056	CL056F	F=human fecal sample	MS	115	-4	2	61	12	round, grey, smooth		not tested due to rep fingerprint	no SBSEC	no SBSEC detected			88(17.07)			no SBSEC, no MLST
CL057F1.1	CL057	CL057F	F=human fecal sample	MS	109	-4	2	90	74	round, blue-grey, smooth		SBSEC negative	no SBSEC	no SBSEC detected			87(16.07)			no SBSEC, no MLST
CL057F2.1	CL057	CL057F	F=human fecal sample	MS	109	-4	2	90	16	round, black, smooth		SBSEC negative	no SBSEC	no SBSEC detected			88(16.07)			no SBSEC, no MLST
CL057F6.1	CL057	CL057F	F=human fecal sample	MS	109	-3	2	+349	49	round, black, smooth		SBSEC negative	no SBSEC	no SBSEC detected			85(16.07)			no SBSEC, no MLST
CL057F6.2	CL057	CL057F	F=human fecal sample	MS	109	-3	2	+349	49	round, black, smooth		not tested due to rep fingerprint	no SBSEC	no SBSEC detected			85(16.07)			no SBSEC, no MLST
CL057F7.1	CL057	CL057F	F=human fecal sample	MS	109	-3	2	+349	+300	round, blue-grey, smooth		not tested due to rep fingerprint	no SBSEC	no SBSEC detected			85(16.07)			no SBSEC, no MLST
CL057F7.2	CL057	CL057F	F=human fecal sample	MS	109	-3	2	+349	+300	round, blue-grey, smooth		not tested due to rep fingerprint	no SBSEC	no SBSEC detected			85(16.07)			no SBSEC, no MLST
CL058F1.1	CL058	CL058F	F=human fecal sample	MS	100	-6	1	4	4	round, blue-grey, smooth		SBSEC negative	no SBSEC	no SBSEC detected			86(16.07)			no SBSEC, no MLST
CL058F11.1	CL058	CL058F	F=human fecal sample	MS	100	-4	2	312	60	round, black, smooth		not tested due to rep fingerprint	no SBSEC	no SBSEC detected			86(21.07)			no SBSEC, no MLST
CL058F11.2	CL058	CL058F	F=human fecal sample	MS	100	-4	2	312	60	round, black, smooth		SBSEC negative	no SBSEC	no SBSEC detected			86(21.07)			no SBSEC, no MLST
CL058F12.1	CL058	CL058F	F=human fecal sample	MS	100	-4	2	312	252	round, blue-grey, smooth		SBSEC negative	no SBSEC	no SBSEC detected			116(21.07)			no SBSEC, no MLST
CL058F6.1	CL058	CL058F	F=human fecal sample	MS	100	-5	2	19	15	round, blue-grey, smooth		SBSEC negative	no SBSEC	no SBSEC detected			119(21.07)			no SBSEC, no MLST
CL058F7.1	CL058	CL058F	F=human fecal sample	MS	100	-5	2	19	4	round, black, smooth		not tested due to rep fingerprint	no SBSEC	no SBSEC detected			85(21.07)			no SBSEC, no MLST
CL059F6.1=CL055	CL059	CL059F	F=human fecal sample	MS								SBSEC negative	no SBSEC	no SBSEC detected			23(14.07)			no SBSEC, no MLST
CL060F1.1	CL060	CL060F	F=human fecal sample	MS	103	-8	1	3	3	round, blue-grey, smooth		not tested due to rep fingerprint	no SBSEC	no SBSEC detected			YE_B(2.11)			no SBSEC, no MLST
CL060F6.1	CL060	CL060F	F=human fecal sample	n/a	n/a	n/a		n/a	n/a	n/a		SBSEC negative	no SBSEC	no SBSEC detected			YE_B(2.11)			no SBSEC, no MLST
CL060F6.2	CL060	CL060F	F=human fecal sample	n/a	n/a	n/a		n/a	n/a	n/a		not tested due to rep fingerprint	no SBSEC	no SBSEC detected			YE_B(2.11)			no SBSEC, no MLST
CL062F_SECOND_1.1	CL062	CL062F	F=human fecal sample	MS	118	-2	2	8	5	round, black, smooth		SBSEC negative	no SBSEC	no SBSEC detected			rep40-negative, rep42-D1
CL062F_SECOND_1.3	CL062	CL062F	F=human fecal sample	MS	118	-2	2	8	5	round, black, smooth		not tested	no SBSEC	no SBSEC detected
CL063F1.1	CL063	CL063F	F=human fecal sample	MS	103	-5	1	6	6	round, black, smooth		SBSEC negative	no SBSEC	no SBSEC detected			YE_C(2.11)			no SBSEC, no MLST
CL063F11.1	CL063	CL063F	F=human fecal sample	MS	103	-3	3	+401	+400( 11 and 12 counted together)	round, black, smooth		SBSEC negative	no SBSEC	no SBSEC detected			YE_G(25.11)			no SBSEC, no MLST
CL063F12.1	CL063	CL063F	F=human fecal sample	MS	103	-3	3	+401	+400( 11 and 12 counted together)	round, blue-grey, smooth		SBSEC negative	no SBSEC	no SBSEC detected			YE_D(2.11)			no SBSEC, no MLST
CL063F6.1	CL063	CL063F	F=human fecal sample	MS	103	-4	2	70	50	round, black, smooth		SBSEC negative	no SBSEC	no SBSEC detected			YE_D(25.11)			no SBSEC, no MLST
CL063F7.1	CL063	CL063F	F=human fecal sample	MS	103	-4	2	70	20	round, blue-grey, smooth		not tested due to rep fingerprint	no SBSEC	no SBSEC detected			YE_D(2.11)			no SBSEC, no MLST
CL063F7.2	CL063	CL063F	F=human fecal sample	MS	103	-4	2	70	20	round, blue-grey, smooth		SBSEC negative	no SBSEC	no SBSEC detected			YE_A(16.11)			no SBSEC, no MLST
CL064F1.1	CL064	CL064F	F=human fecal sample	MS	107	-4	2	9	4	round, black, smooth		SBSEC negative	no SBSEC	no SBSEC detected			YE_B(16.11)			no SBSEC, no MLST
CL064F1.2	CL064	CL064F	F=human fecal sample	MS	107	-4	2	9	4	round, black, smooth		not tested due to rep fingerprint	no SBSEC	no SBSEC detected			YE_B(16.11)			no SBSEC, no MLST
CL064F2.1	CL064	CL064F	F=human fecal sample	MS	107	-4	2	9	5	round, blue-grey, smooth		SBSEC negative	no SBSEC	no SBSEC detected			YE_C(16.11)			no SBSEC, no MLST
CL064F2.2	CL064	CL064F	F=human fecal sample	MS	107	-4	2	9	5	round, blue-grey, smooth		SBSEC negative	no SBSEC	no SBSEC detected			YE_L(16.11)			no SBSEC, no MLST
CL064F6.1	CL064	CL064F	F=human fecal sample	MS	107	-3	2	101	52	round, black, smooth		SBSEC negative	no SBSEC	no SBSEC detected			YE_C(16.11)			no SBSEC, no MLST
CL064F7.1	CL064	CL064F	F=human fecal sample	MS	107	-3	2	101	49	round, blue-grey, smooth		SBSEC negative	no SBSEC	no SBSEC detected			YE_Q(23.11)			no SBSEC, no MLST
CL067F1.1	CL067	CL067F	F=human fecal sample	MS	119	-6	1	6	6	round, blue-grey, smooth		SBSEC negative	no SBSEC	no SBSEC detected		100% identity over 946/946bp to Enterococcus hirae ATCC 9790, complete genome	EK_E (19.11.15)			no SBSEC, no MLST
CL067F11.1	CL067	CL067F	F=human fecal sample	MS	119	-4	2	262	10	round, black, smooth		not tested	no SBSEC	no SBSEC detected			YE_			no SBSEC, no MLST
CL067F11.1.1	CL067	CL067F	F=human fecal sample	MS	119	-4	2	262	10	round, black, smooth		SBSEC negative	no SBSEC	no SBSEC detected	negative, no PCR product		YE_C(15.12)			no SBSEC, no MLST
CL067F11.1.2	CL067	CL067F	F=human fecal sample	MS	119	-4	2	262	10	round, black, smooth		SBSEC negative	no SBSEC	no SBSEC detected			YE_D(25.11)			no SBSEC, no MLST
CL067F11.2	CL067	CL067F	F=human fecal sample	MS	119	-4	2	262	10	round, black, smooth		SBSEC negative	no SBSEC	no SBSEC detected	negative, no PCR product		YE_A(15.12)			no SBSEC, no MLST
CL067F12.1	CL067	CL067F	F=human fecal sample	MS	119	-4	2	262	252	round, blue-grey, smooth		SBSEC negative	no SBSEC	no SBSEC detected			YE_B(2.11)			no SBSEC, no MLST
CL067F6.1	CL067	CL067F	F=human fecal sample	MS	119	-5	2	77	2	round, black, smooth		SBSEC negative	no SBSEC	no SBSEC detected			YE_B(16.11)			no SBSEC, no MLST
CL067F7.1	CL067	CL067F	F=human fecal sample	MS	119	-5	2	77	75	round, blue-grey, smooth		not tested due to rep fingerprint	no SBSEC	no SBSEC detected			YE_B(2.11)			no SBSEC, no MLST
CL068A21.1	CL068	CL068A	A=fermented cow milk	M17		-6	1	7	7	white, round		not tested	no SBSEC	no SBSEC detected			U (27.7.15)			no SBSEC, no MLST
CL068A21.2	CL068	CL068A	A=fermented cow milk	M17		-6	1	7	7	white, round		not tested	no SBSEC	no SBSEC detected			U (27.7.15)			no SBSEC, no MLST
CL068A21.3	CL068	CL068A	A=fermented cow milk	M17		-6	1	7	7	white, round		SBSEC negative	no SBSEC	no SBSEC detected			U (27.7.15)			no SBSEC, no MLST
CL068F_SECOND_1.1	CL068	CL068F	F=human fecal sample	MS	100	-2	4	318	9	large, grey, slimy		no growth, no DNA	no growth, no DNA	no SBSEC detected
CL068F_SECOND_3.1	CL068	CL068F	F=human fecal sample	MS	100	-2	4	318	11	round, black, smooth		SBSEC negative	no SBSEC	no SBSEC detected			rep40-B1
CL068F_SECOND_3.2	CL068	CL068F	F=human fecal sample	MS	100	-2	4	318	11	round, black, smooth		not tested due to rep fingerprint	no SBSEC	no SBSEC detected			rep40-B1
CL068F_SECOND_3.3	CL068	CL068F	F=human fecal sample	MS	100	-2	4	318	11	round, black, smooth		not tested due to rep fingerprint	no SBSEC	no SBSEC detected			rep40-B1
CL068F_SECOND_4.2	CL068	CL068F	F=human fecal sample	MS	100	-2	4	318	297	pinpoint, black, very soft		no growth, no DNA	no growth, no DNA	no SBSEC detected
CL069F1.1	CL069	CL069F	F=human fecal sample	MS	122	-5	2	18	10	round, black, smooth		not tested due to rep fingerprint	no SBSEC	no SBSEC detected			YE_A(12.11)			no SBSEC, no MLST
CL069F11.1	CL069	CL069F	F=human fecal sample	MS	122	-3	2	+400(11 and 12 counted together)		round, blue-grey, smooth		not tested due to rep fingerprint	no SBSEC	no SBSEC detected			YE_B(12.11)			no SBSEC, no MLST
CL069F12.1	CL069	CL069F	F=human fecal sample	MS	122	-3	2	+400(11 and 12 counted together)		round, black, smooth		SBSEC negative	no SBSEC	no SBSEC detected			YE_A(12.11)			no SBSEC, no MLST
CL069F2.1	CL069	CL069F	F=human fecal sample	MS	122	-5	2	18	8	round, blue-grey, smooth		SBSEC negative	no SBSEC	no SBSEC detected			YE_B(12.11)			no SBSEC, no MLST
CL069F6.1	CL069	CL069F	F=human fecal sample	MS	122	-4	2	181	136	round, blue-grey, smooth		SBSEC negative	no SBSEC	no SBSEC detected			YE_B(12.11)			no SBSEC, no MLST
CL069F7.1	CL069	CL069F	F=human fecal sample	MS	122	-4	2	181	45	round, black, smooth		SBSEC negative	no SBSEC	no SBSEC detected			YE_C(12.11)			no SBSEC, no MLST
CL070F1.1	CL070	CL070F	F=human fecal sample	MS	102	-5	1	2	2	round, blue-grey, smooth		SBSEC negative	no SBSEC	SBSEC_present_Sii			YE_A(27.10.)			no SBSEC, no MLST
CL070F11.1	CL070	CL070F	F=human fecal sample	MS	102	-3	4	159	1	large, light-blue slimy		not tested due to rep fingerprint	no SBSEC	SBSEC_present_Sii			YE_G(2.11)			no SBSEC, no MLST
CL070F12.1	CL070	CL070F	F=human fecal sample	MS	102	-3	4	159	21	large, blue, slimy with dark streak inside		not tested due to rep fingerprint	no SBSEC	SBSEC_present_Sii			YE_G(2.11)			no SBSEC, no MLST
CL070F12.2	CL070	CL070F	F=human fecal sample	MS	102	-3	4	159	21	large, blue, slimy with dark streak inside		SBSEC positive	Streptococcus infantarius subsp. Infantarius	SBSEC_present_Sii	99.49% identity over 971/966bp to Streptococcus infantarius subsp. infantarius CJ18, complete genome		YE_G(2.11)	negative	negative	131
CL070F13.1	CL070	CL070F	F=human fecal sample	MS	102	-3	4	159	29	round, black, smooth		SBSEC negative	no SBSEC	SBSEC_present_Sii			YE_H(2.11)			no SBSEC, no MLST
CL070F14.1.1	CL070	CL070F	F=human fecal sample	MS	102	-3	4	159	108	round, blue-grey, smooth		not tested	no SBSEC	SBSEC_present_Sii			YE_			no SBSEC, no MLST
CL070F6.1	CL070	CL070F	F=human fecal sample	MS	102	-4	3	24	1	large, blue, slimy with dark streak inside		SBSEC positive	Streptococcus infantarius subsp. Infantarius	SBSEC_present_Sii	99.46% identity over 926/921bp to Streptococcus infantarius subsp. infantarius CJ18, complete genome		YE_G(2.11)	negative	negative	no SBSEC, no MLST
CL070F7.1	CL070	CL070F	F=human fecal sample	MS	102	-4	3	24	2	round, black, smooth		not tested due to rep fingerprint	no SBSEC	SBSEC_present_Sii			YE_G(2.11)			no SBSEC, no MLST
CL070F7.2	CL070	CL070F	F=human fecal sample	MS	102	-4	3	24	2	round, black, smooth		SBSEC negative	no SBSEC	SBSEC_present_Sii			YE_E(16.11)			no SBSEC, no MLST
CL070F8.1	CL070	CL070F	F=human fecal sample	MS	102	-4	3	24	21	round, blue-grey, smooth		SBSEC negative	no SBSEC	SBSEC_present_Sii			YE_C(16.11)			no SBSEC, no MLST
CL071F1.1	CL071	CL071F	F=human fecal sample	MS	102	-5	2	119	58	round, black, smooth		SBSEC negative	no SBSEC	SBSEC_present_Sii			YE_B(27.10.)			no SBSEC, no MLST
CL071F1.2	CL071	CL071F	F=human fecal sample	MS	102	-5	2	119	58	round, black, smooth		SBSEC negative	no SBSEC	SBSEC_present_Sii			YE_H(27.10.)			no SBSEC, no MLST
CL071F11.3	CL071	CL071F	F=human fecal sample	MS	102	-3	2	overgrowth	21	light, large, slimy		not tested	no SBSEC	SBSEC_present_Sii			YE_			no SBSEC, no MLST
CL071F11.3.1	CL071	CL071F	F=human fecal sample	MS	102	-3	2	overgrowth	21	light, large, slimy		not tested	no SBSEC	SBSEC_present_Sii			YE_			no SBSEC, no MLST
CL071F11.3.2	CL071	CL071F	F=human fecal sample	MS	102	-3	2	overgrowth	21	light, large, slimy		not tested due to rep fingerprint	no SBSEC	SBSEC_present_Sii			YE_B(27.10.)			no SBSEC, no MLST
CL071F11.3.3	CL071	CL071F	F=human fecal sample	MS	102	-3	2	overgrowth	21	light, large, slimy		not tested due to rep fingerprint	no SBSEC	SBSEC_present_Sii			YE_I(27.10.)			no SBSEC, no MLST
CL071F2.1	CL071	CL071F	F=human fecal sample	MS	102	-5	2	119	61	round, blue-grey, smooth		not tested due to rep fingerprint	no SBSEC	SBSEC_present_Sii			YE_I(27.10.)			no SBSEC, no MLST
CL071F2.2	CL071	CL071F	F=human fecal sample	MS	102	-5	2	119	61	round, blue-grey, smooth		not tested due to rep fingerprint	no SBSEC	SBSEC_present_Sii			YE_I(27.10.)			no SBSEC, no MLST
CL071F6.1	CL071	CL071F	F=human fecal sample	MS	102	-4	3	+402	2	large, blue, slimy		SBSEC negative	no SBSEC	SBSEC_present_Sii			YE_I(27.10.)			no SBSEC, no MLST
CL071F6.1.1	CL071	CL071F	F=human fecal sample	MS	102	-4	3	+402	2	large, blue, slimy		not tested due to rep fingerprint	no SBSEC	SBSEC_present_Sii			YE_I(27.10.)			no SBSEC, no MLST
CL071F6.2	CL071	CL071F	F=human fecal sample	MS	102	-4	3	+402	2	large, blue, slimy		SBSEC positive	Streptococcus infantarius subsp. Infantarius	SBSEC_present_Sii	99.32% identity over 734/729bp to Streptococcus infantarius subsp. infantarius CJ18, complete genome		YE_B(23.10.)	negative	negative	162
CL071F7.1	CL071	CL071F	F=human fecal sample	MS	102	-4	3	+402	+400( 7 and 8 counted together)	round, black, smooth		not tested	no SBSEC	SBSEC_present_Sii			YE_			no SBSEC, no MLST
CL071F7.1.1	CL071	CL071F	F=human fecal sample	MS	102	-4	3	+402	+400( 7 and 8 counted together)	round, black, smooth		SBSEC negative	no SBSEC	SBSEC_present_Sii			YE_G(27.10.)			no SBSEC, no MLST
CL071F7.1.2	CL071	CL071F	F=human fecal sample	MS	102	-4	3	+402	+400( 7 and 8 counted together)	round, black, smooth		not tested due to rep fingerprint	no SBSEC	SBSEC_present_Sii			YE_G(27.10.)			no SBSEC, no MLST
CL071F8.1	CL071	CL071F	F=human fecal sample	MS	102	-4	3	+402	+400( 7 and 8 counted together)	round, blue-grey, smooth		not tested due to rep fingerprint	no SBSEC	SBSEC_present_Sii			YE_I(27.10.)			no SBSEC, no MLST
CL072F1.1	CL072	CL072F	F=human fecal sample	MS	104	-5	1	8	8	round, black, smooth		not tested due to rep fingerprint	no SBSEC	no SBSEC detected			EK_F.2 (1.12.15)			no SBSEC, no MLST
CL072F11.1	CL072	CL072F	F=human fecal sample	MS	104	-3	1	not countable	not countable	round, black, smooth		not tested due to rep fingerprint	no SBSEC	no SBSEC detected			EK_F.2 (1.12.15)			no SBSEC, no MLST
CL072F6.1	CL072	CL072F	F=human fecal sample	MS	104	-4	1	80	80	round, black, smooth		SBSEC negative	no SBSEC	no SBSEC detected			EK_F.2 (1.12.15)			no SBSEC, no MLST
CL073F_SECOND_1.1	CL073	CL073F	F=human fecal sample	MS	111	-2	3	22	3	round, black, smooth,	negative	SBSEC negative	no SBSEC	no growth no DNA			rep40-B2
CL073F_SECOND_1.2	CL073	CL073F	F=human fecal sample	MS	111	-2	3	22	3	round, black, smooth,	negative	SBSEC negative	no SBSEC	no growth no DNA			rep40-B1
CL073F_SECOND_1.3	CL073	CL073F	F=human fecal sample	MS	111	-2	3	22	3	round, black, smooth,	negative	not tested due to rep fingerprint	no growth, no DNA	no growth no DNA			rep40-B1
CL073F_SECOND_2.2	CL073	CL073F	F=human fecal sample	MS	111	-2	3	22	3	round, blue-grey, smooth,	negative	no growth, no DNA	no growth, no DNA	no growth no DNA
CL073F_SECOND_3.2	CL073	CL073F	F=human fecal sample	MS	111	-2	3	22	16	pinpoint, black very soft	negative	no growth, no DNA	no growth, no DNA	no growth no DNA
CL073F1.1	CL073	CL073F	F=human fecal sample	n/a	n/a	n/a		n/a	n/a	n/a		not tested	no growth, no DNA	no growth no DNA
CL073F1.2	CL073	CL073F	F=human fecal sample	n/a	n/a	n/a		n/a	n/a	n/a		not tested	no growth, no DNA	no growth no DNA
CL073F1.3	CL073	CL073F	F=human fecal sample	n/a	n/a	n/a		n/a	n/a	n/a		not tested	no growth, no DNA	no growth no DNA
CL073F2.2	CL073	CL073F	F=human fecal sample	n/a	n/a	n/a		n/a	n/a	n/a		no growth, no DNA	no growth, no DNA	no growth no DNA
CL073F3.2	CL073	CL073F	F=human fecal sample	n/a	n/a	n/a		n/a	n/a	n/a		no growth, no DNA	no growth, no DNA	no growth no DNA
CL077F1.1	CL077	CL077F	F=human fecal sample	MS	104	-5	2	17	15	round, black, smooth		SBSEC positive	SBSEC subspecies not determined	SBSEC_present_subspecies not determined	negative, no PCR product		YE_E(04.12)	negative	negative	no SBSEC, no MLST
CL077F11.1	CL077	CL077F	F=human fecal sample	MS	104	-3	2	no recorded	no recorded	round, black, smooth		SBSEC negative	no SBSEC	SBSEC_present_subspecies not determined			YE_H(25.11)			no SBSEC, no MLST
CL077F12.1	CL077	CL077F	F=human fecal sample	MS	104	-3	2	no recorded	no recorded	round, blue-grey, smooth		SBSEC positive	SBSEC subspecies not determined	SBSEC_present_subspecies not determined	negative, no PCR product		YE_F(04.12)	negative	negative	no SBSEC, no MLST
CL077F2.1	CL077	CL077F	F=human fecal sample	MS	104	-5	2	17	2	round, blue-grey, smooth		not tested due to rep fingerprint	no SBSEC	SBSEC_present_subspecies not determined			YE_C(16.11)			no SBSEC, no MLST
CL077F6.1	CL077	CL077F	F=human fecal sample	MS	104	-4	2	82	78	round, black, smooth		SBSEC negative	no SBSEC	SBSEC_present_subspecies not determined	negative, no PCR product		YE_E(15.12)			no SBSEC, no MLST
CL077F7.1	CL077	CL077F	F=human fecal sample	MS	104	-4	2	82	4	round, blue-grey, smooth		not tested	no SBSEC	SBSEC_present_subspecies not determined			YE_			no SBSEC, no MLST
CL078F1.1	CL078	CL078F	F=human fecal sample	MS	102	-5	2	63	35	round, black, smooth		not tested due to rep fingerprint	no SBSEC	SBSEC_present_Sii			YE_B(16.11)			no SBSEC, no MLST
CL078F1.2	CL078	CL078F	F=human fecal sample	MS	102	-5	2	63	35	round, black, smooth		SBSEC negative	no SBSEC	SBSEC_present_Sii			YE_B(16.11)			no SBSEC, no MLST
CL078F11.1	CL078	CL078F	F=human fecal sample	MS	102	-3	4	overgrowth	46	large, blue, slimy with dark steak inside		SBSEC negative	no SBSEC	SBSEC_present_Sii			YE_H(16.11)			no SBSEC, no MLST
CL078F2.1	CL078	CL078F	F=human fecal sample	MS	102	-5	2	63	28	round, blue-grey, smooth		SBSEC negative	no SBSEC	SBSEC_present_Sii			YE_C(16.11)			no SBSEC, no MLST
CL078F2.2	CL078	CL078F	F=human fecal sample	MS	102	-5	2	63	28	round, blue-grey, smooth		SBSEC negative	no SBSEC	SBSEC_present_Sii	negative, no PCR product		YE_D(15.12)			no SBSEC, no MLST
CL078F6.1	CL078	CL078F	F=human fecal sample	MS	102	-4	3	+404	4	large, blue, slimy with dark steak inside		SBSEC positive	Streptococcus infantarius subsp. Infantarius	SBSEC_present_Sii	99.58% identity over 943/939bp to Streptococcus infantarius subsp. infantarius CJ18, complete genome		YE_F(16.11)	negative	negative	163
CL078F6.2	CL078	CL078F	F=human fecal sample	MS	102	-4	3	+404	4	large, blue, slimy with dark steak inside		SBSEC negative	no SBSEC	SBSEC_present_Sii			YE_G(16.11)			no SBSEC, no MLST
CL078F6.2.1	CL078	CL078F	F=human fecal sample	MS	102	-4	3	+404	4	large, blue, slimy with dark steak inside		SBSEC positive	Streptococcus infantarius subsp. Infantarius	SBSEC_present_Sii	99.48% identity over 388/386bp to Streptococcus infantarius subsp. infantarius CJ18, complete genome		YE_F(16.11)	negative	negative	no SBSEC, no MLST
CL078F7.1	CL078	CL078F	F=human fecal sample	MS	102	-4	3	+404	+400 ( 7 and 8 counted together)	round, black, smooth		SBSEC negative	no SBSEC	SBSEC_present_Sii			YE_B(16.11)			no SBSEC, no MLST
CL078F8.1	CL078	CL078F	F=human fecal sample	MS	102	-4	3	+404	+400( 7 and 8 counted together)	round, blue-grey, smooth		SBSEC negative	no SBSEC	SBSEC_present_Sii			YE_C(16.11)			no SBSEC, no MLST
CL079F1.1	CL079	CL079F	F=human fecal sample	MS	123	-4	1	2	2	round, blue-grey, smooth		SBSEC negative	no SBSEC	no SBSEC detected			YE_I(16.11)			no SBSEC, no MLST
CL079F1.2	CL079	CL079F	F=human fecal sample	MS	123	-4	1	2	2	round, blue-grey, smooth		SBSEC negative	no SBSEC	no SBSEC detected			YE_C(16.11)			no SBSEC, no MLST
CL079F6.1	CL079	CL079F	F=human fecal sample	MS	123	-3	2	33	1	round, black, smooth		SBSEC negative	no SBSEC	no SBSEC detected			YE_J(16.11)			no SBSEC, no MLST
CL079F7.1	CL079	CL079F	F=human fecal sample	MS	123	-3	2	33	32	round, blue-grey, smooth		SBSEC negative	no SBSEC	no SBSEC detected			YE_K(16.11)			no SBSEC, no MLST
CL080F1.1	CL080	CL080F	F=human fecal sample	MS	104	-6	2	23	2	round, blue-grey, smooth		SBSEC positive	Streptococcus infantarius subsp. Infantarius	SBSEC_present_Sii	96.31% identity over 922/888bp to Streptococcus macedonicus ACA-DC 198 main chromosome complete genome		YE_A(2.11)	positive	positive	165
CL080F1.2	CL080	CL080F	F=human fecal sample	MS	104	-6	2	23	2	round, blue-grey, smooth		SBSEC negative	no SBSEC	SBSEC_present_Sii			YE_E( 28.10.)			no SBSEC, no MLST
CL080F11.1.1	CL080	CL080F	F=human fecal sample	MS	104	-3	2	overgrowth	7	large, blue, slimy		SBSEC positive	Streptococcus gallolyticus subsp. Macedonicus	SBSEC_present_Sii	99.58% identity over 953/949bp to Streptococcus infantarius subsp. infantarius CJ18, complete genome		YE_A(23.10.)	positive	positive	164
CL080F11.2	CL080	CL080F	F=human fecal sample	MS	104	-3	2	overgrowth	7	large, blue, slimy		SBSEC positive	Streptococcus infantarius subsp. Infantarius	SBSEC_present_Sii	99.66% identity over 885/882bp to Streptococcus infantarius subsp. infantarius CJ18, complete genome		YE_B(23.10.)	positive	positive	no SBSEC, no MLST
CL080F11.3	CL080	CL080F	F=human fecal sample	MS	104	-3	2	overgrowth	7	large, blue, slimy		SBSEC negative	no SBSEC	SBSEC_present_Sii			YE_			no SBSEC, no MLST
CL080F11.3.1	CL080	CL080F	F=human fecal sample	MS	104	-3	2	overgrowth	7	large, blue, slimy		not tested due to rep fingerprint	no SBSEC	SBSEC_present_Sii			YE_B(27.10.)			no SBSEC, no MLST
CL080F11.3.2	CL080	CL080F	F=human fecal sample	MS	104	-3	2	overgrowth	7	large, blue, slimy		SBSEC positive	Streptococcus infantarius subsp. Infantarius	SBSEC_present_Sii	99.5% identity over 1,004.00/999bp to Streptococcus infantarius subsp. infantarius CJ18, complete genome		YE_J(27.10.)	positive	positive	no SBSEC, no MLST
CL080F2.1	CL080	CL080F	F=human fecal sample	MS	104	-6	2	23	21	round, black, smooth		not tested due to rep fingerprint	no SBSEC	SBSEC_present_Sii			YE_H(27.10.)			no SBSEC, no MLST
CL080F2.2	CL080	CL080F	F=human fecal sample	MS	104	-6	2	23	21	round, black, smooth		SBSEC negative	no SBSEC	SBSEC_present_Sii			YE_D(27.10.)			no SBSEC, no MLST
CL080F6.1	CL080	CL080F	F=human fecal sample	MS	104	-5	2	182 ( 6 and 7 counted together)		round, blue-grey, smooth		SBSEC negative	no SBSEC	SBSEC_present_Sii			YE_G(27.10.)			no SBSEC, no MLST
CL080F7.1	CL080	CL080F	F=human fecal sample	MS	104	-5	2	182 ( 6 and 7 counted together)		round, black, smooth		SBSEC negative	no SBSEC	SBSEC_present_Sii			YE_H(27.10.)			no SBSEC, no MLST
CL081F11.1	CL081	CL081F	F=human fecal sample	MS	111	-3	2	overgrowth	overgrowth	pinpoint blue-grey		not tested due to rep fingerprint	no SBSEC	no SBSEC detected			81(14.07)			no SBSEC, no MLST
CL081F6.1	CL081	CL081F	F=human fecal sample	MS	111	-4	3	400	396 ( 6 and 7 count together)	pinpoint, blue-grey		not tested due to rep fingerprint	no SBSEC	no SBSEC detected			81(14.07)			no SBSEC, no MLST
CL081F7.1	CL081	CL081F	F=human fecal sample	MS	111	-4	3	400	396 ( 6 and 7 count together)	round, blue-grey , smooth		not tested due to rep fingerprint	no SBSEC	no SBSEC detected			81(14.07)			no SBSEC, no MLST
CL082F_SECOND_2.2	CL082	CL082F	F=human fecal sample	MS	107	-2	3	40	7	round,black, smooth		SBSEC negative	no SBSEC	no SBSEC detected			rep40-D
CL082F_SECOND_2.3	CL082	CL082F	F=human fecal sample	MS	107	-2	3	40	7	round,black, smooth		SBSEC negative	no SBSEC	no SBSEC detected			rep40-negative, rep42-E
CL082F_SECOND_3.1	CL082	CL082F	F=human fecal sample	MS	107	-2	3	40	30	round,grey, smooth		no growth, no DNA	no growth, no DNA	no SBSEC detected
CL082F_SECOND_3.2	CL082	CL082F	F=human fecal sample	MS	107	-2	3	40	30	round,grey, smooth		no growth, no DNA	no growth, no DNA	no SBSEC detected
CL082F_SECOND_3.3	CL082	CL082F	F=human fecal sample	MS	107	-2	3	40	30	round,grey, smooth		no growth, no DNA	no growth, no DNA	no SBSEC detected
CL082F12.1=CL081	CL082	CL082F	F=human fecal sample	MS								SBSEC negative	no SBSEC	no SBSEC detected			81(14.07)			no SBSEC, no MLST
CL083F1.1	CL083	CL083F	F=human fecal sample	MS	115	-6	1	30	30	round, black , smooth		not tested due to rep fingerprint	no SBSEC	no SBSEC detected			53(14.07)			no SBSEC, no MLST
CL083F11.1	CL083	CL083F	F=human fecal sample	MS	115	-4	2	overgrowth	overgrowth	pinpoint, black		not tested due to rep fingerprint	no SBSEC	no SBSEC detected			53(14.07)			no SBSEC, no MLST
CL083F12.1	CL083	CL083F	F=human fecal sample	MS	115	-4	2	overgrowth	overgrowth	round, black , smooth		SBSEC negative	no SBSEC	no SBSEC detected			53(14.07)			no SBSEC, no MLST
CL083F6.1	CL083	CL083F	F=human fecal sample	MS	115	-5	2	296	81	pinpoint, black		not tested due to rep fingerprint	no SBSEC	no SBSEC detected			53(14.07)			no SBSEC, no MLST
CL083F6.2	CL083	CL083F	F=human fecal sample	MS	115	-5	2	296	81	pinpoint, black		not tested due to rep fingerprint	no SBSEC	no SBSEC detected			53(14.07)			no SBSEC, no MLST
CL083F7.1	CL083	CL083F	F=human fecal sample	MS	115	-5	2	296	215	round, black , smooth		not tested due to rep fingerprint	no SBSEC	no SBSEC detected			53(14.07)			no SBSEC, no MLST
FN001F6.1	FN001	FN001F	F=human fecal sample	MS	176	-6	2	9	6	blue, slimy, large	negative	SBSEC positive	Streptococcus infantarius subsp. infantarius	SBSEC_present_Sii	99.45%Identity over 727bp to Streptococcus infantarius subsp. infantarius CJ18, complete genome		C (16.06)	negative	negative	SBSEC, MLST not yet
FN001F6.2	FN001	FN001F	F=human fecal sample	MS	176	-6	2	9	6	blue, slimy, large	negative	SBSEC positive	Streptococcus infantarius subsp. infantarius	SBSEC_present_Sii	99.36%Identity over 938bp to Streptococcus infantarius subsp. infantarius CJ18, complete genome		N(17.06)	negative	negative	SBSEC, MLST not yet
FN001F6.3	FN001	FN001F	F=human fecal sample	MS	176	-6	2	9	6	blue, slimy, large	negative	SBSEC positive	Streptococcus infantarius subsp. infantarius	SBSEC_present_Sii	99.4%Identity over 994bp to Streptococcus infantarius subsp. infantarius CJ18, complete genome		I (16.06)	negative	negative	SBSEC, MLST not yet
FN001F7.1	FN001	FN001F	F=human fecal sample	MS	176	-6	2	9	3	black, round, smooth	negative	SBSEC negative	no SBSEC	SBSEC_present_Sii
FN001F7.2	FN001	FN001F	F=human fecal sample	MS	176	-6	2	9	3	black, round, smooth	negative	SBSEC negative	no SBSEC	SBSEC_present_Sii
FN001F7.3	FN001	FN001F	F=human fecal sample	MS	176	-6	2	9	3	black, round, smooth	negative	SBSEC negative	no SBSEC	SBSEC_present_Sii
FN002A21.1	FN002	FN002A	A=fermented cow milk	M17		-6	1	5	5	white, round	negative	SBSEC positive	SBSEC subspecies not determined	SBSEC_present_Sii			B (30.6.15)			no SBSEC, no MLST
FN002A21.2	FN002	FN002A	A=fermented cow milk	M17		-6	1	5	5	white, round	negative	SBSEC positive	SBSEC subspecies not determined	SBSEC_present_Sii			B (30.6.15)			no SBSEC, no MLST
FN002A21.3	FN002	FN002A	A=fermented cow milk	M17		-6	1	5	5	white, round	negative	SBSEC positive	Streptococcus infantarius subsp. infantarius	SBSEC_present_Sii	99.66%Identity over 872bp to Streptococcus infantarius subsp. infantarius CJ18, complete genome		B (30.6.15)	yes (1.7.15) positive	yes (1.7.15) positive	150
FN002F11.1	FN002	FN002F	F=human fecal sample	MS	109	-8	1	2	2	blue, large, slimy	negative	SBSEC positive	Streptococcus infantarius subsp. infantarius	SBSEC_present_Sii	99.41%Identity over 1,015.00bp to Streptococcus infantarius subsp. infantarius CJ18, complete genome		M(17.06)	negative	negative	124
FN002F11.2	FN002	FN002F	F=human fecal sample	MS	109	-8	1	2	2	blue, large, slimy	negative	SBSEC positive	Streptococcus infantarius subsp. infantarius	SBSEC_present_Sii	99.51%Identity over 1,014.00bp to Streptococcus infantarius subsp. infantarius CJ18, complete genome		A (16.06)	positive	positive	125
FN002F6.1	FN002	FN002F	F=human fecal sample	MS	109	-6	3	81	37	blue, large, slimy	negative	SBSEC positive	SBSEC subspecies not determined	SBSEC_present_Sii			M(17.06)			no SBSEC, no MLST
FN002F6.2	FN002	FN002F	F=human fecal sample	MS	109	-6	3	81	37	blue, large, slimy	negative	SBSEC positive	SBSEC subspecies not determined	SBSEC_present_Sii			A (16.06)			no SBSEC, no MLST
FN002F6.3	FN002	FN002F	F=human fecal sample	MS	109	-6	3	81	37	blue, large, slimy	negative	SBSEC positive	SBSEC subspecies not determined	SBSEC_present_Sii			A (16.06)			no SBSEC, no MLST
FN002F7.1	FN002	FN002F	F=human fecal sample	MS	109	-6	3	81	41	blue, pinpoint	negative	SBSEC positive	SBSEC subspecies not determined	SBSEC_present_Sii
FN002F7.2	FN002	FN002F	F=human fecal sample	MS	109	-6	3	81	41	blue, pinpoint	negative	SBSEC positive	SBSEC subspecies not determined	SBSEC_present_Sii
FN002F7.3	FN002	FN002F	F=human fecal sample	MS	109	-6	3	81	41	blue, pinpoint	negative	SBSEC positive	Streptococcus infantarius subsp. infantarius	SBSEC_present_Sii	99.41%Identity over 1,015.00bp to Streptococcus infantarius subsp. infantarius CJ18, complete genome		A (16.06)	positive	positive	SBSEC, MLST not yet
FN002F8.1	FN002	FN002F	F=human fecal sample	MS	109	-6	3	81	3	black, round, smooth	negative	SBSEC positive	SBSEC subspecies not determined	SBSEC_present_Sii
FN002F8.2	FN002	FN002F	F=human fecal sample	MS	109	-6	3	81	3	black, round, smooth	negative	SBSEC positive	SBSEC subspecies not determined	SBSEC_present_Sii
FN002F8.3	FN002	FN002F	F=human fecal sample	MS	109	-6	3	81	3	black, round, smooth	negative	SBSEC positive	SBSEC subspecies not determined	SBSEC_present_Sii			A (16.06)			no SBSEC, no MLST
FN003F1.1	FN003	FN003F	F=human fecal sample	MS	118	-3	2	>200	>100	pinpoint, blue or black		SBSEC negative	no SBSEC	no SBSEC detected
FN003F1.2	FN003	FN003F	F=human fecal sample	MS	118	-3	2	>200	>100	pinpoint, blue or black		SBSEC negative	no SBSEC	no SBSEC detected
FN003F1.3	FN003	FN003F	F=human fecal sample	MS	118	-3	2	>200	>100	pinpoint, blue or black		SBSEC negative	no SBSEC	no SBSEC detected
FN003F11.1	FN003	FN003F	F=human fecal sample	MS	118	-5	1	8	8	round, black, smooth		SBSEC negative	no SBSEC	no SBSEC detected
FN003F11.2	FN003	FN003F	F=human fecal sample	MS	118	-5	1	8	8	round, black, smooth		SBSEC negative	no SBSEC	no SBSEC detected
FN003F11.3	FN003	FN003F	F=human fecal sample	MS	118	-5	1	8	8	round, black, smooth		SBSEC negative	no SBSEC	no SBSEC detected
FN003F2.1	FN003	FN003F	F=human fecal sample	MS	118	-3	2	>200	>100	round, black, smooth		SBSEC negative	no SBSEC	no SBSEC detected
FN003F2.2	FN003	FN003F	F=human fecal sample	MS	118	-3	2	>200	>100	round, black, smooth		SBSEC negative	no SBSEC	no SBSEC detected
FN003F2.3	FN003	FN003F	F=human fecal sample	MS	118	-3	2	>200	>100	round, black, smooth		SBSEC negative	no SBSEC	no SBSEC detected
FN003F6.1	FN003	FN003F	F=human fecal sample	MS	118	-4	2	64	11	pinpoint, blue or black		SBSEC negative	no SBSEC	no SBSEC detected
FN003F6.2	FN003	FN003F	F=human fecal sample	MS	118	-4	2	64	11	pinpoint, blue or black		SBSEC negative	no SBSEC	no SBSEC detected
FN003F6.3	FN003	FN003F	F=human fecal sample	MS	118	-4	2	64	11	pinpoint, blue or black		SBSEC negative	no SBSEC	no SBSEC detected
FN003F7.1	FN003	FN003F	F=human fecal sample	MS	118	-4	2	64	53	round, black, smooth		SBSEC negative	no SBSEC	no SBSEC detected
FN003F7.2	FN003	FN003F	F=human fecal sample	MS	118	-4	2	64	53	round, black, smooth		SBSEC negative	no SBSEC	no SBSEC detected
FN003F7.3	FN003	FN003F	F=human fecal sample	MS	118	-4	2	64	53	round, black, smooth		SBSEC negative	no SBSEC	no SBSEC detected
FN004F1.1.1	FN004	FN004F	F=human fecal sample	MS	133	-3	3	overgrowth	23	large, blue, slimy		SBSEC negative	no SBSEC	no SBSEC detected
FN004F1.2	FN004	FN004F	F=human fecal sample	MS	133	-3	3	overgrowth	23	large, blue, slimy		SBSEC negative	no SBSEC	no SBSEC detected
FN004F1.3	FN004	FN004F	F=human fecal sample	MS	133	-3	3	overgrowth	23	large, blue, slimy		SBSEC negative	no SBSEC	no SBSEC detected			rep44-E2			no SBSEC, no MLST
FN004F11.1	FN004	FN004F	F=human fecal sample	MS	133	-5	2	7	3	round, black, smooth		SBSEC negative	no SBSEC	no SBSEC detected
FN004F11.2	FN004	FN004F	F=human fecal sample	MS	133	-5	2	7	3	round, black, smooth		SBSEC negative	no SBSEC	no SBSEC detected
FN004F11.3	FN004	FN004F	F=human fecal sample	MS	133	-5	2	7	3	round, black, smooth		SBSEC negative	no SBSEC	no SBSEC detected
FN004F12.1	FN004	FN004F	F=human fecal sample	MS	133	-5	2	7	4	round, blue, smooth		SBSEC negative	no SBSEC	no SBSEC detected
FN004F12.2	FN004	FN004F	F=human fecal sample	MS	133	-5	2	7	4	round, blue, smooth		SBSEC negative	no SBSEC	no SBSEC detected
FN004F12.3	FN004	FN004F	F=human fecal sample	MS	133	-5	2	7	4	round, blue, smooth		SBSEC negative	no SBSEC	no SBSEC detected
FN004F6.1	FN004	FN004F	F=human fecal sample	MS	133	-4	3	>135	2	large, blue, slimy		SBSEC negative	no SBSEC	no SBSEC detected
FN004F6.2	FN004	FN004F	F=human fecal sample	MS	133	-4	3	>135	2	large, blue, slimy		SBSEC negative	no SBSEC	no SBSEC detected
FN004F7.1	FN004	FN004F	F=human fecal sample	MS	133	-4	3	>135	>100	pinpoint, blue and black		SBSEC negative	no SBSEC	no SBSEC detected
FN004F7.2	FN004	FN004F	F=human fecal sample	MS	133	-4	3	>135	>100	pinpoint, blue and black		SBSEC negative	no SBSEC	no SBSEC detected
FN004F7.3	FN004	FN004F	F=human fecal sample	MS	133	-4	3	>135	>100	pinpoint, blue and black		SBSEC negative	no SBSEC	no SBSEC detected
FN004F8.1	FN004	FN004F	F=human fecal sample	MS	133	-4	3	>135	33	round, black, smooth		SBSEC negative	no SBSEC	no SBSEC detected
FN004F8.2	FN004	FN004F	F=human fecal sample	MS	133	-4	3	>135	33	round, black, smooth		SBSEC negative	no SBSEC	no SBSEC detected
FN004F8.3	FN004	FN004F	F=human fecal sample	MS	133	-4	3	>135	33	round, black, smooth		SBSEC negative	no SBSEC	no SBSEC detected
FN005A22.1	FN005	FN005A	A=fermented cow milk	M17		-6	2	>200	>100	white, pinpoint	negative	SBSEC positive	Streptococcus infantarius subsp. infantarius	SBSEC_present_Sii	99.5%Identity over 995bp to Streptococcus infantarius subsp. infantarius CJ18, complete genome		N (24.7.15)	yes (5.8.15) positiv	yes (5.8.15) positiv	SBSEC, MLST not yet
FN005A22.2	FN005	FN005A	A=fermented cow milk	M17		-6	2	>200	>100	white, pinpoint	negative	SBSEC negative	no SBSEC	SBSEC_present_Sii
FN005A22.3	FN005	FN005A	A=fermented cow milk	M17		-6	2	>200	>100	white, pinpoint	negative	SBSEC positive	Streptococcus infantarius subsp. infantarius	SBSEC_present_Sii	99.59%Identity over 974bp to Streptococcus infantarius subsp. infantarius CJ18, complete genome		O (24.7.15)	yes (5.8.15) positiv	yes (5.8.15) positiv	SBSEC, MLST not yet
FN005F1.1	FN005	FN005F	F=human fecal sample	MS	111	-3	2	45	9	pinpoint, blue		SBSEC negative	no SBSEC	no SBSEC detected
FN005F1.2	FN005	FN005F	F=human fecal sample	MS	111	-3	2	45	9	pinpoint, blue		SBSEC negative	no SBSEC	no SBSEC detected
FN005F1.3	FN005	FN005F	F=human fecal sample	MS	111	-3	2	45	9	pinpoint, blue		SBSEC negative	no SBSEC	no SBSEC detected
FN005F11.1	FN005	FN005F	F=human fecal sample	MS	111	-5	1	1	1	round, black, smooth		SBSEC negative	no SBSEC	no SBSEC detected
FN005F2.1	FN005	FN005F	F=human fecal sample	MS	111	-3	2	45	36	round, black, smooth		SBSEC negative	no SBSEC	no SBSEC detected
FN005F2.2	FN005	FN005F	F=human fecal sample	MS	111	-3	2	45	36	round, black, smooth		SBSEC negative	no SBSEC	no SBSEC detected
FN005F2.3	FN005	FN005F	F=human fecal sample	MS	111	-3	2	45	36	round, black, smooth		SBSEC negative	no SBSEC	no SBSEC detected
FN005F6.1	FN005	FN005F	F=human fecal sample	MS	111	-4	1	1	1	round, black, smooth		SBSEC negative	no SBSEC	no SBSEC detected
FN006F11.1	FN006	FN006F	F=human fecal sample	MS	111	-5	2	6	5	round, black, smooth		SBSEC negative	no SBSEC	no SBSEC detected
FN006F11.2	FN006	FN006F	F=human fecal sample	MS	111	-5	2	6	5	round, black, smooth		SBSEC negative	no SBSEC	no SBSEC detected
FN006F11.3	FN006	FN006F	F=human fecal sample	MS	111	-5	2	6	5	round, black, smooth		SBSEC negative	no SBSEC	no SBSEC detected
FN006F12.1	FN006	FN006F	F=human fecal sample	MS	111	-5	2	6	1	round, grey, smooth		SBSEC negative	no SBSEC	no SBSEC detected
FN006F2.3	FN006	FN006F	F=human fecal sample	MS	111	-3	5	+205	103	round, dark blue, smooth		SBSEC negative	no SBSEC	no SBSEC detected
FN006F3.1	FN006	FN006F	F=human fecal sample	MS	111	-3	5	+205	+100	pinpoint, black		SBSEC negative	no SBSEC	no SBSEC detected
FN006F3.2	FN006	FN006F	F=human fecal sample	MS	111	-3	5	+205	+100	pinpoint, black		SBSEC negative	no SBSEC	no SBSEC detected
FN006F3.3	FN006	FN006F	F=human fecal sample	MS	111	-3	5	+205	+100	pinpoint, black		SBSEC negative	no SBSEC	no SBSEC detected
FN006F6.2	FN006	FN006F	F=human fecal sample	MS	111	-4	4	68	8	round, dark blue, smooth		SBSEC negative	no SBSEC	no SBSEC detected
FN006F6.3	FN006	FN006F	F=human fecal sample	MS	111	-4	4	68	8	round, dark blue, smooth		SBSEC negative	no SBSEC	no SBSEC detected
FN006F7.1	FN006	FN006F	F=human fecal sample	MS	111	-4	4	68	43	round, black, smooth		SBSEC negative	no SBSEC	no SBSEC detected
FN006F7.2	FN006	FN006F	F=human fecal sample	MS	111	-4	4	68	43	round, black, smooth		SBSEC negative	no SBSEC	no SBSEC detected
FN006F7.3	FN006	FN006F	F=human fecal sample	MS	111	-4	4	68	43	round, black, smooth		SBSEC negative	no SBSEC	no SBSEC detected
FN006F9.1	FN006	FN006F	F=human fecal sample	MS	111	-4	4	68	1	pinpoint, black		SBSEC negative	no SBSEC	no SBSEC detected
FN006F9.2	FN006	FN006F	F=human fecal sample	MS	111	-4	4	68	1	pinpoint, black		SBSEC negative	no SBSEC	no SBSEC detected
FN007F1.1	FN007	FN007F	F=human fecal sample	MS	106	-3	3	+243	43	large, blue , slimy		SBSEC negative	no SBSEC	no SBSEC detected
FN007F1.2	FN007	FN007F	F=human fecal sample	MS	106	-3	3	+243	43	large, blue , slimy		SBSEC negative	no SBSEC	no SBSEC detected
FN007F1.3	FN007	FN007F	F=human fecal sample	MS	106	-3	3	+243	43	large, blue , slimy		SBSEC negative	no SBSEC	no SBSEC detected
FN007F11.1	FN007	FN007F	F=human fecal sample	MS	106	-5	2	5	2	large, blue , slimy		SBSEC negative	no SBSEC	no SBSEC detected
FN007F11.2	FN007	FN007F	F=human fecal sample	MS	106	-5	2	5	2	large, blue , slimy		SBSEC negative	no SBSEC	no SBSEC detected
FN007F12.1	FN007	FN007F	F=human fecal sample	MS	106	-5	2	5	3	round, black, smooth		SBSEC negative	no SBSEC	no SBSEC detected
FN007F12.2	FN007	FN007F	F=human fecal sample	MS	106	-5	2	5	3	round, black, smooth		SBSEC negative	no SBSEC	no SBSEC detected
FN007F12.3	FN007	FN007F	F=human fecal sample	MS	106	-5	2	5	3	round, black, smooth		SBSEC negative	no SBSEC	no SBSEC detected
FN007F2.1	FN007	FN007F	F=human fecal sample	MS	106	-3	3	+243	+100	round, black, smooth		SBSEC negative	no SBSEC	no SBSEC detected
FN007F2.2	FN007	FN007F	F=human fecal sample	MS	106	-3	3	+243	+100	round, black, smooth		SBSEC negative	no SBSEC	no SBSEC detected
FN007F2.3	FN007	FN007F	F=human fecal sample	MS	106	-3	3	+243	+100	round, black, smooth		SBSEC negative	no SBSEC	no SBSEC detected
FN007F3.1	FN007	FN007F	F=human fecal sample	MS	106	-3	3	+243	+100	pinpoint, black		SBSEC negative	no SBSEC	no SBSEC detected
FN007F3.3	FN007	FN007F	F=human fecal sample	MS	106	-3	3	+243	+100	pinpoint, black		SBSEC negative	no SBSEC	no SBSEC detected
FN007F6.1	FN007	FN007F	F=human fecal sample	MS	106	-4	2	77	4	large, blue , slimy		SBSEC negative	no SBSEC	no SBSEC detected
FN007F6.2	FN007	FN007F	F=human fecal sample	MS	106	-4	2	77	4	large, blue , slimy		SBSEC negative	no SBSEC	no SBSEC detected
FN007F6.3	FN007	FN007F	F=human fecal sample	MS	106	-4	2	77	4	large, blue , slimy		SBSEC negative	no SBSEC	no SBSEC detected
FN007F7.1	FN007	FN007F	F=human fecal sample	MS	106	-4	2	77	73	round, black, smooth		SBSEC negative	no SBSEC	no SBSEC detected
FN007F7.2	FN007	FN007F	F=human fecal sample	MS	106	-4	2	77	73	round, black, smooth		SBSEC negative	no SBSEC	no SBSEC detected
FN007F7.3	FN007	FN007F	F=human fecal sample	MS	106	-4	2	77	73	round, black, smooth		SBSEC negative	no SBSEC	no SBSEC detected
FN008F1.1	FN008	FN008F	F=human fecal sample	MS	103	-4	2	443	62	pinpoint, black		SBSEC negative	no SBSEC	no SBSEC detected
FN008F1.2	FN008	FN008F	F=human fecal sample	MS	103	-4	2	443	62	pinpoint, black		SBSEC negative	no SBSEC	no SBSEC detected
FN008F1.3	FN008	FN008F	F=human fecal sample	MS	103	-4	2	443	62	pinpoint, black		SBSEC negative	no SBSEC	no SBSEC detected
FN008F11.1	FN008	FN008F	F=human fecal sample	MS	103	-6	1	6	6	round, black, smooth		SBSEC negative	no SBSEC	no SBSEC detected
FN008F11.2	FN008	FN008F	F=human fecal sample	MS	103	-6	1	6	6	round, black, smooth		SBSEC negative	no SBSEC	no SBSEC detected
FN008F11.3	FN008	FN008F	F=human fecal sample	MS	103	-6	1	6	6	round, black, smooth		SBSEC negative	no SBSEC	no SBSEC detected
FN008F2.1	FN008	FN008F	F=human fecal sample	MS	103	-4	2	443	381	round, black, smooth		SBSEC negative	no SBSEC	no SBSEC detected
FN008F2.2	FN008	FN008F	F=human fecal sample	MS	103	-4	2	443	381	round, black, smooth		SBSEC negative	no SBSEC	no SBSEC detected
FN008F2.3	FN008	FN008F	F=human fecal sample	MS	103	-4	2	443	381	round, black, smooth		SBSEC negative	no SBSEC	no SBSEC detected
FN008F6.1	FN008	FN008F	F=human fecal sample	MS	103	-5	1	55	55	round, black, smooth		SBSEC negative	no SBSEC	no SBSEC detected
FN008F6.2	FN008	FN008F	F=human fecal sample	MS	103	-5	1	55	55	round, black, smooth		SBSEC negative	no SBSEC	no SBSEC detected
FN008F6.3	FN008	FN008F	F=human fecal sample	MS	103	-5	1	55	55	round, black, smooth		SBSEC negative	no SBSEC	no SBSEC detected
FN009F1.1	FN009	FN009F	F=human fecal sample	MS	108	-4	3	616	160	round, black, smooth		SBSEC negative	no SBSEC	no SBSEC detected
FN009F1.2	FN009	FN009F	F=human fecal sample	MS	108	-4	3	616	160	round, black, smooth		SBSEC negative	no SBSEC	no SBSEC detected
FN009F11.1	FN009	FN009F	F=human fecal sample	MS	108	-6	2	8	2	round, black, smooth		SBSEC negative	no SBSEC	no SBSEC detected
FN009F11.2	FN009	FN009F	F=human fecal sample	MS	108	-6	2	8	2	round, black, smooth		SBSEC negative	no SBSEC	no SBSEC detected
FN009F12.1	FN009	FN009F	F=human fecal sample	MS	108	-6	2	8	6	round, grey, smooth		SBSEC negative	no SBSEC	no SBSEC detected
FN009F12.2	FN009	FN009F	F=human fecal sample	MS	108	-6	2	8	6	round, grey, smooth		SBSEC negative	no SBSEC	no SBSEC detected
FN009F12.3	FN009	FN009F	F=human fecal sample	MS	108	-6	2	8	6	round, grey, smooth		SBSEC negative	no SBSEC	no SBSEC detected
FN009F2.1	FN009	FN009F	F=human fecal sample	MS	108	-4	3	616	160	pinpoint, black		SBSEC negative	no SBSEC	no SBSEC detected
FN009F2.2	FN009	FN009F	F=human fecal sample	MS	108	-4	3	616	160	pinpoint, black		SBSEC negative	no SBSEC	no SBSEC detected
FN009F2.3	FN009	FN009F	F=human fecal sample	MS	108	-4	3	616	160	pinpoint, black		SBSEC negative	no SBSEC	no SBSEC detected
FN009F3.1	FN009	FN009F	F=human fecal sample	MS	108	-4	3	616	296	round, grey, smooth		SBSEC negative	no SBSEC	no SBSEC detected
FN009F3.2	FN009	FN009F	F=human fecal sample	MS	108	-4	3	616	296	round, grey, smooth		SBSEC negative	no SBSEC	no SBSEC detected
FN009F6.1	FN009	FN009F	F=human fecal sample	MS	108	-5	3	90	1	pinpoint, black		SBSEC negative	no SBSEC	no SBSEC detected
FN009F7.1	FN009	FN009F	F=human fecal sample	MS	108	-5	3	90	37	round, black, smooth		SBSEC negative	no SBSEC	no SBSEC detected
FN009F7.2	FN009	FN009F	F=human fecal sample	MS	108	-5	3	90	37	round, black, smooth		SBSEC negative	no SBSEC	no SBSEC detected
FN009F7.3	FN009	FN009F	F=human fecal sample	MS	108	-5	3	90	37	round, black, smooth		SBSEC negative	no SBSEC	no SBSEC detected
FN009F8.1	FN009	FN009F	F=human fecal sample	MS	108	-5	3	90	52	round, grey, smooth		SBSEC negative	no SBSEC	no SBSEC detected
FN009F8.2	FN009	FN009F	F=human fecal sample	MS	108	-5	3	90	52	round, grey, smooth		SBSEC negative	no SBSEC	no SBSEC detected
FN009F8.3	FN009	FN009F	F=human fecal sample	MS	108	-5	3	90	52	round, grey, smooth		SBSEC negative	no SBSEC	no SBSEC detected
FN010F1.1	FN010	FN010F	F=human fecal sample	MS	104	-5	2	overgrowth	overgrowth	pinpoint, black		SBSEC negative	no SBSEC	no SBSEC detected
FN010F1.2	FN010	FN010F	F=human fecal sample	MS	104	-5	2	overgrowth	overgrowth	pinpoint, black		SBSEC negative	no SBSEC	no SBSEC detected
FN010F1.3	FN010	FN010F	F=human fecal sample	MS	104	-5	2	overgrowth	overgrowth	pinpoint, black		SBSEC negative	no SBSEC	no SBSEC detected
FN010F2.1	FN010	FN010F	F=human fecal sample	MS	104	-5	2	overgrowth	overgrowth	round, blue, smooth		SBSEC negative	no SBSEC	no SBSEC detected
FN010F2.2	FN010	FN010F	F=human fecal sample	MS	104	-5	2	overgrowth	overgrowth	round, blue, smooth		SBSEC negative	no SBSEC	no SBSEC detected
FN010F2.3	FN010	FN010F	F=human fecal sample	MS	104	-5	2	overgrowth	overgrowth	round, blue, smooth		SBSEC negative	no SBSEC	no SBSEC detected
FN010F6.1	FN010	FN010F	F=human fecal sample	MS	104	-6	2	+123	+100	round, black, smooth		SBSEC negative	no SBSEC	no SBSEC detected
FN010F6.2	FN010	FN010F	F=human fecal sample	MS	104	-6	2	+123	+100	round, black, smooth		SBSEC negative	no SBSEC	no SBSEC detected
FN010F6.3	FN010	FN010F	F=human fecal sample	MS	104	-6	2	+123	+100	round, black, smooth		SBSEC negative	no SBSEC	no SBSEC detected
FN010F7.1	FN010	FN010F	F=human fecal sample	MS	104	-6	2	+123	23	round, blue, smooth		SBSEC negative	no SBSEC	no SBSEC detected
FN010F7.2	FN010	FN010F	F=human fecal sample	MS	104	-6	2	+123	23	round, blue, smooth		SBSEC negative	no SBSEC	no SBSEC detected
FN010F7.3	FN010	FN010F	F=human fecal sample	MS	104	-6	2	+123	23	round, blue, smooth		SBSEC negative	no SBSEC	no SBSEC detected
FN011F1.1	FN011	FN011F	F=human fecal sample	MS	no recorded	-3	3	+400	+300	pinpoint, blue		SBSEC negative	no SBSEC	no SBSEC detected
FN011F1.1-new	FN011	FN011F	F=human fecal sample	MS	no recorded	-3	3	+400	+300	pinpoint, blue		SBSEC negative	no SBSEC	no SBSEC detected			rep43-B			no SBSEC, no MLST
FN011F1.2	FN011	FN011F	F=human fecal sample	MS	no recorded	-3	3	+400	+300	pinpoint, blue		SBSEC negative	no SBSEC	no SBSEC detected
FN011F1.3	FN011	FN011F	F=human fecal sample	MS	no recorded	-3	3	+400	+300	pinpoint, blue		SBSEC negative	no SBSEC	no SBSEC detected
FN011F2.1	FN011	FN011F	F=human fecal sample	MS	no recorded	-3	3	+400	+100	round, blue, smooth		SBSEC negative	no SBSEC	no SBSEC detected
FN011F2.1-new	FN011	FN011F	F=human fecal sample	MS	no recorded	-3	3	+400	+100	round, blue, smooth		SBSEC negative	no SBSEC	no SBSEC detected			rep43-C1			no SBSEC, no MLST
FN011F2.2	FN011	FN011F	F=human fecal sample	MS	no recorded	-3	3	+400	+100	round, blue, smooth		SBSEC negative	no SBSEC	no SBSEC detected
FN011F2.3	FN011	FN011F	F=human fecal sample	MS	no recorded	-3	3	+400	+100	round, blue, smooth		SBSEC negative	no SBSEC	no SBSEC detected
FN011F3.1	FN011	FN011F	F=human fecal sample	MS	no recorded	-3	3	+400	not countable	pinpoint, black		SBSEC negative	no SBSEC	no SBSEC detected
FN011F3.2	FN011	FN011F	F=human fecal sample	MS	no recorded	-3	3	+400	not countable	pinpoint, black		SBSEC negative	no SBSEC	no SBSEC detected
FN011F3.3	FN011	FN011F	F=human fecal sample	MS	no recorded	-3	3	+400	not countable	pinpoint, black		SBSEC negative	no SBSEC	no SBSEC detected
FN011F6.1	FN011	FN011F	F=human fecal sample	MS	no recorded	-4	2	47	45	round, blue, smooth		SBSEC negative	no SBSEC	no SBSEC detected
FN011F6.1-new	FN011	FN011F	F=human fecal sample	MS	no recorded	-4	2	47	45	round, blue, smooth		SBSEC negative	no SBSEC	no SBSEC detected			rep43-D			no SBSEC, no MLST
FN011F6.2	FN011	FN011F	F=human fecal sample	MS	no recorded	-4	2	47	45	round, blue, smooth		SBSEC negative	no SBSEC	no SBSEC detected
FN011F6.2-new	FN011	FN011F	F=human fecal sample	MS	no recorded	-4	2	47	45	round, blue, smooth		SBSEC negative	no SBSEC	no SBSEC detected			rep43-E1			no SBSEC, no MLST
FN011F6.3	FN011	FN011F	F=human fecal sample	MS	no recorded	-4	2	47	45	round, blue, smooth		SBSEC negative	no SBSEC	no SBSEC detected
FN011F7.1	FN011	FN011F	F=human fecal sample	MS	no recorded	-4	2	47	2	pinpoint, black		SBSEC negative	no SBSEC	no SBSEC detected
FN011F7.1-new	FN011	FN011F	F=human fecal sample	MS	no recorded	-4	2	47	2	pinpoint, black		SBSEC negative	no SBSEC	no SBSEC detected			rep43-F1			no SBSEC, no MLST
FN011F7.2	FN011	FN011F	F=human fecal sample	MS	no recorded	-4	2	47	2	pinpoint, black		SBSEC negative	no SBSEC	no SBSEC detected
FN011F7.2-new	FN011	FN011F	F=human fecal sample	MS	no recorded	-4	2	47	2	pinpoint, black		SBSEC negative	no SBSEC	no SBSEC detected			rep43-G			no SBSEC, no MLST
FN012F1.1	FN012	FN012F	F=human fecal sample	MS	110	-5	2	overgrowth	overgrowth	pinpoint, black		SBSEC negative	no SBSEC	no SBSEC detected
FN012F1.2	FN012	FN012F	F=human fecal sample	MS	110	-5	2	overgrowth	overgrowth	pinpoint, black		SBSEC negative	no SBSEC	no SBSEC detected
FN012F1.3	FN012	FN012F	F=human fecal sample	MS	110	-5	2	overgrowth	overgrowth	pinpoint, black		SBSEC negative	no SBSEC	no SBSEC detected
FN012F2.1	FN012	FN012F	F=human fecal sample	MS	110	-5	2	overgrowth	overgrowth	round, black, smooth		SBSEC negative	no SBSEC	no SBSEC detected
FN012F2.2	FN012	FN012F	F=human fecal sample	MS	110	-5	2	overgrowth	overgrowth	round, black, smooth		SBSEC negative	no SBSEC	no SBSEC detected
FN012F2.3	FN012	FN012F	F=human fecal sample	MS	110	-5	2	overgrowth	overgrowth	round, black, smooth		SBSEC negative	no SBSEC	no SBSEC detected
FN012F6.1	FN012	FN012F	F=human fecal sample	MS	110	-6	2	263	31	pinpoint, black		SBSEC negative	no SBSEC	no SBSEC detected
FN012F6.2	FN012	FN012F	F=human fecal sample	MS	110	-6	2	263	31	pinpoint, black		SBSEC negative	no SBSEC	no SBSEC detected
FN012F6.3	FN012	FN012F	F=human fecal sample	MS	110	-6	2	263	31	pinpoint, black		SBSEC negative	no SBSEC	no SBSEC detected
FN012F7.1	FN012	FN012F	F=human fecal sample	MS	110	-6	2	263	232	round, black, smooth		SBSEC negative	no SBSEC	no SBSEC detected
FN012F7.2	FN012	FN012F	F=human fecal sample	MS	110	-6	2	263	232	round, black, smooth		SBSEC negative	no SBSEC	no SBSEC detected
FN012F7.3	FN012	FN012F	F=human fecal sample	MS	110	-6	2	263	232	round, black, smooth		SBSEC negative	no SBSEC	no SBSEC detected
FN013F1.1	FN013	FN013F	F=human fecal sample	MS	123	-4	3	>170	9	large, blue, slimy		SBSEC negative	no SBSEC	no SBSEC detected
FN013F1.2	FN013	FN013F	F=human fecal sample	MS	123	-4	3	>170	9	large, blue, slimy		SBSEC negative	no SBSEC	no SBSEC detected
FN013F1.3	FN013	FN013F	F=human fecal sample	MS	123	-4	3	>170	9	large, blue, slimy		SBSEC negative	no SBSEC	no SBSEC detected
FN013F11.1	FN013	FN013F	F=human fecal sample	MS	123	-6	3	19	1	large, blue, slimy		SBSEC negative	no SBSEC	no SBSEC detected
FN013F12.1	FN013	FN013F	F=human fecal sample	MS	123	-6	3	19	17	round, black, smooth		SBSEC negative	no SBSEC	no SBSEC detected
FN013F12.2	FN013	FN013F	F=human fecal sample	MS	123	-6	3	19	17	round, black, smooth		SBSEC negative	no SBSEC	no SBSEC detected
FN013F12.3	FN013	FN013F	F=human fecal sample	MS	123	-6	3	19	17	round, black, smooth		SBSEC negative	no SBSEC	no SBSEC detected
FN013F13.1	FN013	FN013F	F=human fecal sample	MS	123	-6	3	19	1	pinpoint, blue		SBSEC negative	no SBSEC	no SBSEC detected
FN013F2.1	FN013	FN013F	F=human fecal sample	MS	123	-4	3	>170	>100	pinpoint, blue		SBSEC negative	no SBSEC	no SBSEC detected
FN013F2.2	FN013	FN013F	F=human fecal sample	MS	123	-4	3	>170	>100	pinpoint, blue		SBSEC negative	no SBSEC	no SBSEC detected
FN013F2.3	FN013	FN013F	F=human fecal sample	MS	123	-4	3	>170	>100	pinpoint, blue		SBSEC negative	no SBSEC	no SBSEC detected
FN013F3.1	FN013	FN013F	F=human fecal sample	MS	123	-4	3	>170	61	round, black, smooth		SBSEC negative	no SBSEC	no SBSEC detected
FN013F3.2	FN013	FN013F	F=human fecal sample	MS	123	-4	3	>170	61	round, black, smooth		SBSEC negative	no SBSEC	no SBSEC detected
FN013F3.3	FN013	FN013F	F=human fecal sample	MS	123	-4	3	>170	61	round, black, smooth		SBSEC negative	no SBSEC	no SBSEC detected
FN013F6.1	FN013	FN013F	F=human fecal sample	MS	123	-5	3	73	3	large, light blue, slimy		SBSEC negative	no SBSEC	no SBSEC detected
FN013F6.2	FN013	FN013F	F=human fecal sample	MS	123	-5	3	73	3	large, light blue, slimy		SBSEC negative	no SBSEC	no SBSEC detected
FN013F6.3	FN013	FN013F	F=human fecal sample	MS	123	-5	3	73	3	large, light blue, slimy		SBSEC negative	no SBSEC	no SBSEC detected
FN013F7.1	FN013	FN013F	F=human fecal sample	MS	123	-5	3	73	24	pinpoint, blue		SBSEC negative	no SBSEC	no SBSEC detected
FN013F7.2	FN013	FN013F	F=human fecal sample	MS	123	-5	3	73	24	pinpoint, blue		SBSEC negative	no SBSEC	no SBSEC detected
FN013F7.3	FN013	FN013F	F=human fecal sample	MS	123	-5	3	73	24	pinpoint, blue		SBSEC negative	no SBSEC	no SBSEC detected
FN013F8.1	FN013	FN013F	F=human fecal sample	MS	123	-5	3	73	46	round, blue, smooth		SBSEC negative	no SBSEC	no SBSEC detected
FN013F8.2	FN013	FN013F	F=human fecal sample	MS	123	-5	3	73	46	round, blue, smooth		SBSEC negative	no SBSEC	no SBSEC detected
FN013F8.3	FN013	FN013F	F=human fecal sample	MS	123	-5	3	73	46	round, blue, smooth		SBSEC negative	no SBSEC	no SBSEC detected
FN014F1.1	FN014	FN014F	F=human fecal sample	MS	103	-3	2	+205	5			SBSEC negative	no SBSEC	no SBSEC detected
FN014F1.2	FN014	FN014F	F=human fecal sample	MS	103	-3	2	+205	5			SBSEC negative	no SBSEC	no SBSEC detected
FN014F1.3	FN014	FN014F	F=human fecal sample	MS	103	-3	2	+205	5			SBSEC negative	no SBSEC	no SBSEC detected
FN014F2.1	FN014	FN014F	F=human fecal sample	MS	103	-3	2	+205	+200			SBSEC negative	no SBSEC	no SBSEC detected
FN014F2.2	FN014	FN014F	F=human fecal sample	MS	103	-3	2	+205	+200			SBSEC negative	no SBSEC	no SBSEC detected
FN014F2.3	FN014	FN014F	F=human fecal sample	MS	103	-3	2	+205	+200			SBSEC negative	no SBSEC	no SBSEC detected
FN014F6.1	FN014	FN014F	F=human fecal sample	MS	103	-4	1	103	103			SBSEC negative	no SBSEC	no SBSEC detected
FN014F6.2	FN014	FN014F	F=human fecal sample	MS	103	-4	1	103	103			SBSEC negative	no SBSEC	no SBSEC detected
FN014F6.3	FN014	FN014F	F=human fecal sample	MS	103	-4	1	103	103			SBSEC negative	no SBSEC	no SBSEC detected
FN015F1.1	FN015	FN015F	F=human fecal sample	MS	101	-4	2	+330	30			SBSEC negative	no SBSEC	no SBSEC detected
FN015F1.2	FN015	FN015F	F=human fecal sample	MS	101	-4	2	+330	30			SBSEC negative	no SBSEC	no SBSEC detected
FN015F1.3	FN015	FN015F	F=human fecal sample	MS	101	-4	2	+330	30			SBSEC negative	no SBSEC	no SBSEC detected
FN015F2.1	FN015	FN015F	F=human fecal sample	MS	101	-4	2	+330	+300			SBSEC negative	no SBSEC	no SBSEC detected
FN015F2.2	FN015	FN015F	F=human fecal sample	MS	101	-4	2	+330	+300			SBSEC negative	no SBSEC	no SBSEC detected
FN015F2.3	FN015	FN015F	F=human fecal sample	MS	101	-4	2	+330	+300			SBSEC negative	no SBSEC	no SBSEC detected
FN015F6.1	FN015	FN015F	F=human fecal sample	MS	101	-5	2	180	22			SBSEC negative	no SBSEC	no SBSEC detected
FN015F6.2	FN015	FN015F	F=human fecal sample	MS	101	-5	2	180	22			SBSEC negative	no SBSEC	no SBSEC detected
FN015F6.3	FN015	FN015F	F=human fecal sample	MS	101	-5	2	180	22			SBSEC negative	no SBSEC	no SBSEC detected
FN015F7.1	FN015	FN015F	F=human fecal sample	MS	101	-5	2	180	158			SBSEC negative	no SBSEC	no SBSEC detected
FN015F7.2	FN015	FN015F	F=human fecal sample	MS	101	-5	2	180	158			SBSEC negative	no SBSEC	no SBSEC detected
FN015F7.3	FN015	FN015F	F=human fecal sample	MS	101	-5	2	180	158			SBSEC negative	no SBSEC	no SBSEC detected
FN017F1.1	FN017	FN017F	F=human fecal sample	MS	104	-5	2	+400	+100	pinpoint, lack		SBSEC negative	no SBSEC	no SBSEC detected
FN017F1.2	FN017	FN017F	F=human fecal sample	MS	104	-5	2	+400	+100	pinpoint, lack		SBSEC negative	no SBSEC	no SBSEC detected
FN017F1.3	FN017	FN017F	F=human fecal sample	MS	104	-5	2	+400	+100	pinpoint, lack		SBSEC negative	no SBSEC	no SBSEC detected
FN017F2.1	FN017	FN017F	F=human fecal sample	MS	104	-5	2	+400	+300	round, black, smooth		SBSEC negative	no SBSEC	no SBSEC detected
FN017F2.2	FN017	FN017F	F=human fecal sample	MS	104	-5	2	+400	+300	round, black, smooth		SBSEC negative	no SBSEC	no SBSEC detected
FN017F2.3	FN017	FN017F	F=human fecal sample	MS	104	-5	2	+400	+300	round, black, smooth		SBSEC negative	no SBSEC	no SBSEC detected
FN017F6.1	FN017	FN017F	F=human fecal sample	MS	104	-6	2	98	47	pinpoint, black		SBSEC negative	no SBSEC	no SBSEC detected
FN017F6.2	FN017	FN017F	F=human fecal sample	MS	104	-6	2	98	47	pinpoint, black		SBSEC negative	no SBSEC	no SBSEC detected
FN017F6.3	FN017	FN017F	F=human fecal sample	MS	104	-6	2	98	47	pinpoint, black		SBSEC negative	no SBSEC	no SBSEC detected
FN017F7.1	FN017	FN017F	F=human fecal sample	MS	104	-6	2	98	51	round, black, smooth		SBSEC negative	no SBSEC	no SBSEC detected
FN017F7.2	FN017	FN017F	F=human fecal sample	MS	104	-6	2	98	51	round, black, smooth		SBSEC negative	no SBSEC	no SBSEC detected
FN017F7.3	FN017	FN017F	F=human fecal sample	MS	104	-6	2	98	51	round, black, smooth		SBSEC negative	no SBSEC	no SBSEC detected
FN018F_SECOND_1.1	FN018	FN018F	F=human fecal sample	MS	104	-2	3	40	18	round, black, smooth	negative	SBSEC negative	no SBSEC	no SBSEC detected			rep40-negative, rep42-D2
FN018F_SECOND_1.2	FN018	FN018F	F=human fecal sample	MS	104	-2	3	40	18	round, black, smooth	negative	SBSEC negative	no SBSEC	no SBSEC detected			rep40-negative, rep42-D2
FN018F_SECOND_1.2.1	FN018	FN018F	F=human fecal sample	MS	104	-2	3	40	18	round, black, smooth		SBSEC negative	no SBSEC	no SBSEC detected			rep40-B1
FN018F_SECOND_1.2.2	FN018	FN018F	F=human fecal sample	MS	104	-2	3	40	18	round, black, smooth		not tested due to rep fingerprint	no SBSEC	no SBSEC detected			rep40-B1
FN018F_SECOND_1.3	FN018	FN018F	F=human fecal sample	MS	104	-2	3	40	18	round, black, smooth	negative	SBSEC negative	no SBSEC	no SBSEC detected			rep40-negative, rep42-D3
FN018F1.1	FN018	FN018F	F=human fecal sample	MS	102	-3	no growth	no growth	no growth			not tested	no SBSEC	no SBSEC detected
FN018F1.2	FN018	FN018F	F=human fecal sample	MS	102	-3	no growth	no growth	no growth			not tested	no SBSEC	no SBSEC detected
FN018F1.3	FN018	FN018F	F=human fecal sample	MS	102	-3	no growth	no growth	no growth			not tested	no SBSEC	no SBSEC detected
FN019F1.1	FN019	FN019F	F=human fecal sample	MS	108	-3	2	overgrowth	overgrowth	pinpoint, black		SBSEC negative	no SBSEC	no SBSEC detected
FN019F1.2	FN019	FN019F	F=human fecal sample	MS	108	-3	2	overgrowth	overgrowth	pinpoint, black		SBSEC negative	no SBSEC	no SBSEC detected
FN019F1.3	FN019	FN019F	F=human fecal sample	MS	108	-3	2	overgrowth	overgrowth	pinpoint, black		SBSEC negative	no SBSEC	no SBSEC detected
FN019F11.1	FN019	FN019F	F=human fecal sample	MS	108	-5	2	11	5	round, grey, smooth		SBSEC negative	no SBSEC	no SBSEC detected
FN019F11.2	FN019	FN019F	F=human fecal sample	MS	108	-5	2	11	5	round, grey, smooth		SBSEC negative	no SBSEC	no SBSEC detected
FN019F11.3	FN019	FN019F	F=human fecal sample	MS	108	-5	2	11	5	round, grey, smooth		SBSEC negative	no SBSEC	no SBSEC detected
FN019F2.1	FN019	FN019F	F=human fecal sample	MS	108	-3	2	overgrowth	overgrowth	round, black, smooth		SBSEC negative	no SBSEC	no SBSEC detected
FN019F2.2	FN019	FN019F	F=human fecal sample	MS	108	-3	2	overgrowth	overgrowth	round, black, smooth		SBSEC negative	no SBSEC	no SBSEC detected
FN019F2.3	FN019	FN019F	F=human fecal sample	MS	108	-3	2	overgrowth	overgrowth	round, black, smooth		SBSEC negative	no SBSEC	no SBSEC detected
FN019F6.1	FN019	FN019F	F=human fecal sample	MS	108	-4	1	+100	+100	round, black, smooth		SBSEC negative	no SBSEC	no SBSEC detected
FN019F6.2	FN019	FN019F	F=human fecal sample	MS	108	-4	1	+100	+100	round, black, smooth		SBSEC negative	no SBSEC	no SBSEC detected
FN019F6.3	FN019	FN019F	F=human fecal sample	MS	108	-4	1	+100	+100	round, black, smooth		SBSEC negative	no SBSEC	no SBSEC detected
FN021F1.1	FN021	FN021F	F=human fecal sample	MS	102	-6	1	9	9	round, black, smooth		not tested due to rep fingerprint	no SBSEC	no SBSEC detected			CCC-8.07			no SBSEC, no MLST
FN021F1.2	FN021	FN021F	F=human fecal sample	MS	102	-6	1	9	9	round, black, smooth		not tested due to rep fingerprint	no SBSEC	no SBSEC detected			CCC-8.07			no SBSEC, no MLST
FN021F1.3	FN021	FN021F	F=human fecal sample	MS	102	-6	1	9	9	round, black, smooth		not tested due to rep fingerprint	no SBSEC	no SBSEC detected			CCC-8.07			no SBSEC, no MLST
FN021F11.1	FN021	FN021F	F=human fecal sample	MS	102	-4	1	412	412	round, black, smooth		SBSEC negative	no SBSEC	no SBSEC detected			CCC-8.07			no SBSEC, no MLST
FN021F11.2	FN021	FN021F	F=human fecal sample	MS	102	-4	1	412	412	round, black, smooth		SBSEC negative	no SBSEC	no SBSEC detected			CCC-8.07			no SBSEC, no MLST
FN021F11.3	FN021	FN021F	F=human fecal sample	MS	102	-4	1	412	412	round, black, smooth		not tested due to rep fingerprint	no SBSEC	no SBSEC detected			CCC-8.07			no SBSEC, no MLST
FN021F6.1	FN021	FN021F	F=human fecal sample	MS	102	-5	1	62	62	round, black, smooth		not tested due to rep fingerprint	no SBSEC	no SBSEC detected			CCC-8.07			no SBSEC, no MLST
FN021F6.2	FN021	FN021F	F=human fecal sample	MS	102	-5	1	62	62	round, black, smooth		not tested due to rep fingerprint	no SBSEC	no SBSEC detected			CCC-8.07			no SBSEC, no MLST
FN021F6.3	FN021	FN021F	F=human fecal sample	MS	102	-5	1	62	62	round, black, smooth		not tested due to rep fingerprint	no SBSEC	no SBSEC detected			CCC-8.07			no SBSEC, no MLST
FN023F11.1	FN023	FN023F	F=human fecal sample	MS	119	-4	2	+403	103	round, black, smooth		not tested due to rep fingerprint	no SBSEC	no SBSEC detected			CCC-8.07			no SBSEC, no MLST
FN023F12.1	FN023	FN023F	F=human fecal sample	MS	119	-4	2	+403	+300	round, blue-grey, smooth		SBSEC negative	no SBSEC	no SBSEC detected			CCC-8.07			no SBSEC, no MLST
FN023F2.1	FN023	FN023F	F=human fecal sample	MS	119	-6	4	67	2	round, black, smooth		not tested due to rep fingerprint	no SBSEC	no SBSEC detected			37(10.07)			no SBSEC, no MLST
FN023F3.1	FN023	FN023F	F=human fecal sample	MS	119	-6	4	67	11	round, blue-grey, smooth		not tested due to rep fingerprint	no SBSEC	no SBSEC detected			37(10.07)			no SBSEC, no MLST
FN023F6.1	FN023	FN023F	F=human fecal sample	MS	119	-5	2	216	35	round, black, smooth		SBSEC negative	no SBSEC	no SBSEC detected			37(10.07)			no SBSEC, no MLST
FN023F7.1	FN023	FN023F	F=human fecal sample	MS	119	-5	2	216	181	round, blue-grey, smooth		SBSEC negative	no SBSEC	no SBSEC detected			CCC-8.07			no SBSEC, no MLST
FN024F1.1	FN024	FN024F	F=human fecal sample	MS	119	-5	2	27	3	round, blue-grey, smooth		not tested due to rep fingerprint	no SBSEC	no SBSEC detected			42(10.07)			no SBSEC, no MLST
FN024F12.1	FN024	FN024F	F=human fecal sample	MS	101	-3	3	+303	+150	round, black, smooth		SBSEC negative	no SBSEC	no SBSEC detected			37(10.07)			no SBSEC, no MLST
FN024F13.1	FN024	FN024F	F=human fecal sample	MS	101	-3	3	+303	+150	round, blue-grey, smooth		SBSEC negative	no SBSEC	no SBSEC detected			51(10.07)			no SBSEC, no MLST
FN024F7.1	FN024	FN024F	F=human fecal sample	MS	101	-4	3	68	17	round, blue-grey, smooth		not tested due to rep fingerprint	no SBSEC	no SBSEC detected			42(10.07)			no SBSEC, no MLST
FN024F7.2	FN024	FN024F	F=human fecal sample	MS	101	-4	3	68	17	round, blue-grey, smooth		SBSEC negative	no SBSEC	no SBSEC detected			42(10.07)			no SBSEC, no MLST
FN024F8.1	FN024	FN024F	F=human fecal sample	MS	101	-4	3	68	47	round, black, smooth		not tested due to rep fingerprint	no SBSEC	no SBSEC detected			37(10.07)			no SBSEC, no MLST
FN025F1.1	FN025	FN025F	F=human fecal sample	MS	101	-5	2	2	1	round, black, smooth		SBSEC negative	no SBSEC	no SBSEC detected			45(10.07)			no SBSEC, no MLST
FN025F11.1	FN025	FN025F	F=human fecal sample	MS	106	-3	4	93	9	pinpoint, black		not tested due to rep fingerprint	no SBSEC	no SBSEC detected			37(10.07)			no SBSEC, no MLST
FN025F11.2	FN025	FN025F	F=human fecal sample	MS	106	-3	4	93	9	pinpoint, black		not tested due to rep fingerprint	no SBSEC	no SBSEC detected
FN025F11.3	FN025	FN025F	F=human fecal sample	MS	106	-3	4	93	9	pinpoint, black		not tested due to rep fingerprint	no SBSEC	no SBSEC detected
FN025F12.1	FN025	FN025F	F=human fecal sample	MS	106	-3	4	93	1	large, blue, slimy		not tested due to rep fingerprint	no SBSEC	no SBSEC detected			48(10.07)			no SBSEC, no MLST
FN025F12.1.1	FN025	FN025F	F=human fecal sample	MS	106	-3	4	93	1	large, blue, slimy		SBSEC negative	no SBSEC	no SBSEC detected			48(10.07)			no SBSEC, no MLST
FN025F13.1	FN025	FN025F	F=human fecal sample	MS	106	-3	4	93	64	round, black, smooth		SBSEC negative	no SBSEC	no SBSEC detected			41(10.07)			no SBSEC, no MLST
FN025F14.1	FN025	FN025F	F=human fecal sample	MS	106	-3	4	93	19	round, blue-grey, smooth		SBSEC negative	no SBSEC	no SBSEC detected			49(10.07)			no SBSEC, no MLST
FN025F2.1	FN025	FN025F	F=human fecal sample	MS	106	-5	2	2	1	pinpoint, black		not tested due to rep fingerprint	no SBSEC	no SBSEC detected
FN025F6.1	FN025	FN025F	F=human fecal sample	MS	106	-4	2	12	3	round, blue-grey, smooth		SBSEC negative	no SBSEC	no SBSEC detected			50(10.07)			no SBSEC, no MLST
FN025F7.1	FN025	FN025F	F=human fecal sample	MS	106	-4	2	12	9	round, black, smooth		not tested due to rep fingerprint	no SBSEC	no SBSEC detected			37(10.07)			no SBSEC, no MLST
FN026F1.1	FN026	FN026F	F=human fecal sample	MS	118	-4	1	20	20	round, black, smooth		SBSEC negative	no SBSEC	no SBSEC detected			EK_M (19.11.15)			no SBSEC, no MLST
FN026F7.1	FN026	FN026F	F=human fecal sample	MS	118	-3	3	261	1	round, blue, smooth		SBSEC negative	no SBSEC	no SBSEC detected			EK_B (19.11.15)			no SBSEC, no MLST
FN026F7.2	FN026	FN026F	F=human fecal sample	MS	118	-3	3	261	1	round, blue, smooth		SBSEC negative	no SBSEC	no SBSEC detected			EK_E (19.11.15)			no SBSEC, no MLST
FN026F7.3	FN026	FN026F	F=human fecal sample	MS	118	-3	3	261	1	round, blue, smooth		SBSEC negative	no SBSEC	no SBSEC detected			EK_L (19.11.15)			no SBSEC, no MLST
FN026F8.1	FN026	FN026F	F=human fecal sample	MS	118	-3	3	261	258	round, black, smooth		not tested due to rep fingerprint	no SBSEC	no SBSEC detected			EK_L (19.11.15)			no SBSEC, no MLST
FN026F8.2	FN026	FN026F	F=human fecal sample	MS	118	-3	3	261	258	round, black, smooth		SBSEC negative	no SBSEC	no SBSEC detected			EK_K.2 (1.12.15)			no SBSEC, no MLST
FN026F8.3	FN026	FN026F	F=human fecal sample	MS	118	-3	3	261	258	round, black, smooth		not tested due to rep fingerprint	no SBSEC	no SBSEC detected			EK_E (19.11.15)			no SBSEC, no MLST
FN027F1.1	FN027	FN027F	F=human fecal sample	MS	116	-3	1	19	19	round, black , smooth		not tested due to rep fingerprint	no SBSEC	no SBSEC detected			53(14.07)			no SBSEC, no MLST
FN027F1.2	FN027	FN027F	F=human fecal sample	MS	116	-3	1	19	19	round, black , smooth		SBSEC negative	no SBSEC	no SBSEC detected			53(14.07)			no SBSEC, no MLST
FN027F6.1	FN027	FN027F	F=human fecal sample	MS	116	-4	1	2	2	round, black , smooth		SBSEC negative	no SBSEC	no SBSEC detected			85(17.07)			no SBSEC, no MLST
FN028F1.1	FN028	FN028F	F=human fecal sample	MS	121	-4	1	2	2	round, black , smooth		not tested due to rep fingerprint	no SBSEC	no SBSEC detected			53(14.07)			no SBSEC, no MLST
FN028F6.1	FN028	FN028F	F=human fecal sample	MS	121	-3	2	24	18	round, black , smooth		not tested due to rep fingerprint	no SBSEC	no SBSEC detected			53(14.07)			no SBSEC, no MLST
FN028F6.2	FN028	FN028F	F=human fecal sample	MS	121	-3	2	24	18	round, black , smooth		not tested due to rep fingerprint	no SBSEC	no SBSEC detected			16(14.07)			no SBSEC, no MLST
FN028F7.1	FN028	FN028F	F=human fecal sample	MS	121	-3	2	24	6	round, grey , smooth		not tested due to rep fingerprint	no SBSEC	no SBSEC detected			16(14.07)			no SBSEC, no MLST
FN028F7.2	FN028	FN028F	F=human fecal sample	MS	121	-3	2	24	6	round, grey , smooth		not tested due to rep fingerprint	no SBSEC	no SBSEC detected			16(14.07)			no SBSEC, no MLST
FN028F7.3	FN028	FN028F	F=human fecal sample	MS	121	-3	2	24	6	round, grey , smooth		SBSEC negative	no SBSEC	no SBSEC detected			16(14.07)			no SBSEC, no MLST
FN029F1.1	FN029	FN029F	F=human fecal sample	MS	110	-5	1	no recorded	no recorded	round, black, smooth		SBSEC negative	no SBSEC	no SBSEC detected			58(21.07)			no SBSEC, no MLST
FN029F11.1	FN029	FN029F	F=human fecal sample	MS	110	-3	1	overgrowth	overgrowth	round, black, smooth		SBSEC negative	no SBSEC	no SBSEC detected			53(21.07)			no SBSEC, no MLST
FN029F6.1	FN029	FN029F	F=human fecal sample	MS	110	-4	1	242	242	round, black, smooth		SBSEC negative	no SBSEC	no SBSEC detected			58(21.07)			no SBSEC, no MLST
FN030F1.1	FN030	FN030F	F=human fecal sample	MS	100	-6	2	9	3	round, black, smooth		SBSEC negative	no SBSEC	no SBSEC detected			EK_F.1 (1.12.15)			no SBSEC, no MLST
FN030F11.1	FN030	FN030F	F=human fecal sample	MS	100	-4	2	not countable	not countable	round, black, smooth		SBSEC negative	no SBSEC	no SBSEC detected			EK_F.1 (1.12.15)			no SBSEC, no MLST
FN030F12.1	FN030	FN030F	F=human fecal sample	MS	100	-4	2	not countable	not countable	round, blue-grey, smooth		not tested	no SBSEC	no SBSEC detected			EK_			no SBSEC, no MLST
FN030F12.1.1	FN030	FN030F	F=human fecal sample	MS	100	-4	2	not countable	not countable	round, blue-grey, smooth		not tested due to rep fingerprint	no SBSEC	no SBSEC detected			EK_O (1.12.15)			no SBSEC, no MLST
FN030F12.1.2	FN030	FN030F	F=human fecal sample	MS	100	-4	2	not countable	not countable	round, blue-grey, smooth		not tested	no SBSEC	no SBSEC detected			EK_			no SBSEC, no MLST
FN030F12.1.2.1	FN030	FN030F	F=human fecal sample	MS	100	-4	2	not countable	not countable	round, blue-grey, smooth		SBSEC negative	no SBSEC	no SBSEC detected			EK_A (15.12.15)			no SBSEC, no MLST
FN030F12.1.2.2	FN030	FN030F	F=human fecal sample	MS	100	-4	2	not countable	not countable	round, blue-grey, smooth		SBSEC negative	no SBSEC	no SBSEC detected			EK_B (15.12.15)			no SBSEC, no MLST
FN030F2.1	FN030	FN030F	F=human fecal sample	MS	100	-6	2	9	6	round, blue-grey, smooth		SBSEC negative	no SBSEC	no SBSEC detected			EK_H (2.12.15)			no SBSEC, no MLST
FN030F6.1	FN030	FN030F	F=human fecal sample	MS	100	-5	2	130	50	round, black, smooth		SBSEC negative	no SBSEC	no SBSEC detected			EK_B (23.11.15)			no SBSEC, no MLST
FN030F7.1	FN030	FN030F	F=human fecal sample	MS	100	-5	2	130	80	round, blue-grey, smooth		not tested due to rep fingerprint	no SBSEC	no SBSEC detected			EK_B (23.11.15)			not done, no SBSEC
FN031F1.1	FN031	FN031F	F=human fecal sample	MS	121	-5	2	4	3	round, black , smooth		SBSEC negative	no SBSEC	no SBSEC detected			17(14.07)			no SBSEC, no MLST
FN031F11.1	FN031	FN031F	F=human fecal sample	MS	121	-3	2	116	49	round, black , smooth		SBSEC negative	no SBSEC	no SBSEC detected			72(14.07)			no SBSEC, no MLST
FN031F12.1	FN031	FN031F	F=human fecal sample	MS	121	-3	2	116	67	round, grey , smooth		not tested due to rep fingerprint	no SBSEC	no SBSEC detected			16(14.07)			no SBSEC, no MLST
FN031F2.1	FN031	FN031F	F=human fecal sample	MS	121	-5	2	4	1	round, grey , smooth		not tested due to rep fingerprint	no SBSEC	no SBSEC detected			16(14.07)			no SBSEC, no MLST
FN031F6.1	FN031	FN031F	F=human fecal sample	MS	121	-4	2	10	3	round, black , smooth		SBSEC negative	no SBSEC	no SBSEC detected			16(14.07)			no SBSEC, no MLST
FN031F7.1	FN031	FN031F	F=human fecal sample	MS	121	-4	2	10	7	round, grey , smooth		not tested due to rep fingerprint	no SBSEC	no SBSEC detected			72(14.07)			no SBSEC, no MLST
FN031F7.2=FN034	FN031	FN031F	F=human fecal sample	MS	121	-4	2	10	7	round, grey , smooth		not tested due to rep fingerprint	no SBSEC	no SBSEC detected			16(14.07)			no SBSEC, no MLST
FN033F2.1	FN033	FN033F	F=human fecal sample	MS	108	-4	3	8	2	round, blue-grey, smooth		SBSEC negative	no SBSEC	no SBSEC detected			YE_B(12.11)			no SBSEC, no MLST
FN033F2.2	FN033	FN033F	F=human fecal sample	MS	108	-4	3	8	2	round, blue-grey, smooth		not tested due to rep fingerprint	no SBSEC	no SBSEC detected			YE_B(12.11)			no SBSEC, no MLST
FN033F3.1	FN033	FN033F	F=human fecal sample	MS	108	-4	3	8	1	round, black, smooth		SBSEC negative	no SBSEC	no SBSEC detected			YE_A(25.11)			no SBSEC, no MLST
FN033F7.1	FN033	FN033F	F=human fecal sample	MS	108	-3	3	33	24	round, blue-grey, smooth		SBSEC negative	no SBSEC	no SBSEC detected			YE_B(25.11)			no SBSEC, no MLST
FN033F8.1	FN033	FN033F	F=human fecal sample	MS	108	-3	3	33	8	round, black, smooth		SBSEC negative	no SBSEC	no SBSEC detected			YE_J(12.11)			no SBSEC, no MLST
FN033F8.2	FN033	FN033F	F=human fecal sample	MS	108	-3	3	33	8	round, black, smooth		SBSEC negative	no SBSEC	no SBSEC detected			YE_B(23.11)			no SBSEC, no MLST
FN034F1.1	FN034	FN034F	F=human fecal sample	MS	121	-4	2	14	1	round, black, smooth		SBSEC positive	Streptococcus infantarius subsp. infantarius	SBSEC_present_Sii	99.34%Identity over 1,061.00bp to Streptococcus infantarius subsp. infantarius CJ18, complete genome		59(14.07)	negative	negative	SBSEC, MLST not yet
FN034F2.1	FN034	FN034F	F=human fecal sample	MS	121	-4	2	14	13	round, grey, smooth		not tested due to rep fingerprint	no SBSEC	SBSEC_present_Sii			16(14.07)			no SBSEC, no MLST
FN034F6.1	FN034	FN034F	F=human fecal sample	MS	121	-3	2	93	14	round, black, smooth		SBSEC negative	no SBSEC	SBSEC_present_Sii			70(14.07)			no SBSEC, no MLST
FN034F7.1	FN034	FN034F	F=human fecal sample	MS	121	-3	2	93	79	round, grey, smooth		SBSEC negative	no SBSEC	SBSEC_present_Sii			16(14.07)			no SBSEC, no MLST
FN035F1.1	FN035	FN035F	F=human fecal sample	MS	115	-6	2	58	30	round, black, smooth		SBSEC negative	no SBSEC	no SBSEC detected			EK_B (23.11.15)			no SBSEC, no MLST
FN035F6.1	FN035	FN035F	F=human fecal sample	MS	115	-5	2	387( 6 and 7 together)		round, black, smooth		not tested due to rep fingerprint	no SBSEC	no SBSEC detected			EK_B (23.11.15)			no SBSEC, no MLST
FN035F6.2	FN035	FN035F	F=human fecal sample	MS	115	-5	2	387( 6 and 7 together)		round, black, smooth		not tested due to rep fingerprint	no SBSEC	no SBSEC detected			EK_B (23.11.15)			no SBSEC, no MLST
FN035F7.1	FN035	FN035F	F=human fecal sample	MS	115	-5	2	387( 6 and 7 together)		round, blue-grey, smooth		SBSEC negative	no SBSEC	no SBSEC detected			EK_B (23.11.15)			no SBSEC, no MLST
FN035F7.2	FN035	FN035F	F=human fecal sample	MS	115	-5	2	387( 6 and 7 together)		round, blue-grey, smooth		SBSEC negative	no SBSEC	no SBSEC detected			EK_M (23.11.15)			no SBSEC, no MLST
FN038F1.1	FN038	FN038F	F=human fecal sample	MS	114	-3	2	8	2	round, black, smooth		SBSEC negative	no SBSEC	no SBSEC detected			75(14.07)			no SBSEC, no MLST
FN038F1.2	FN038	FN038F	F=human fecal sample	MS	114	-3	2	8	2	round, black, smooth		SBSEC negative	no SBSEC	no SBSEC detected			76(14.07)			no SBSEC, no MLST
FN038F2.1	FN038	FN038F	F=human fecal sample	MS	114	-3	2	8	6	round, grey, smooth		not tested due to rep fingerprint	no SBSEC	no SBSEC detected			16(14.07)			no SBSEC, no MLST
FN038F2.1-new	FN038	FN038F	F=human fecal sample	MS	114	-3	2	8	6	round, grey, smooth		SBSEC negative	no SBSEC	no SBSEC detected			rep44-B2			no SBSEC, no MLST
FN038F2.2	FN038	FN038F	F=human fecal sample	MS	114	-3	2	8	6	round, grey, smooth		SBSEC negative	no SBSEC	no SBSEC detected			16(14.07)			no SBSEC, no MLST
FN038F2.2-new	FN038	FN038F	F=human fecal sample	MS	114	-3	2	8	6	round, grey, smooth		not tested	no SBSEC	no SBSEC detected			no growth no dna			no SBSEC, no MLST
FN038F2.3	FN038	FN038F	F=human fecal sample	MS	114	-3	2	8	6	round, grey, smooth		SBSEC negative	no SBSEC	no SBSEC detected			77(14.07)			no SBSEC, no MLST
FN038F2.3-new	FN038	FN038F	F=human fecal sample	MS	114	-3	2	8	6	round, grey, smooth		SBSEC negative	no SBSEC	no SBSEC detected			rep43-H			no SBSEC, no MLST
FN039F1.1	FN039	FN039F	F=human fecal sample	MS	100	-5	1	5	5	round, grey, smooth		not tested due to rep fingerprint	no SBSEC	no SBSEC detected			53(14.07)			no SBSEC, no MLST
FN039F11.1	FN039	FN039F	F=human fecal sample	MS	100	-3	3	526(3 type of colonies counted together)		pinpoint, black		SBSEC negative	no SBSEC	no SBSEC detected			73(14.07)			no SBSEC, no MLST
FN039F11.2	FN039	FN039F	F=human fecal sample	MS	100	-3	3	526(3 type of colonies counted together)		pinpoint, black		SBSEC negative	no SBSEC	no SBSEC detected			16(14.07)			no SBSEC, no MLST
FN039F11.3	FN039	FN039F	F=human fecal sample	MS	100	-3	3	526(3 type of colonies counted together)		pinpoint, black		SBSEC negative	no SBSEC	no SBSEC detected			74(14.07)			no SBSEC, no MLST
FN039F12.1	FN039	FN039F	F=human fecal sample	MS	100	-3	3	526(3 type of colonies counted together)		round, grey, smooth		SBSEC negative	no SBSEC	no SBSEC detected			16(14.07)			no SBSEC, no MLST
FN039F13.1	FN039	FN039F	F=human fecal sample	MS	100	-3	3	526(3 type of colonies counted together)		round, black, smooth		SBSEC negative	no SBSEC	no SBSEC detected			80(14.07)			no SBSEC, no MLST
FN039F6.1	FN039	FN039F	F=human fecal sample	MS	100	-4	2	54	2	round, black, smooth		not tested due to rep fingerprint	no SBSEC	no SBSEC detected			53(14.07)			no SBSEC, no MLST
FN039F6.2	FN039	FN039F	F=human fecal sample	MS	100	-4	2	54	2	round, black, smooth		SBSEC negative	no SBSEC	no SBSEC detected			53(14.07)			no SBSEC, no MLST
FN039F7.1	FN039	FN039F	F=human fecal sample	MS	100	-4	2	54	52	round, grey, smooth		not tested due to rep fingerprint	no SBSEC	no SBSEC detected			16(14.07)			no SBSEC, no MLST
FN040F1.1	FN040	FN040F	F=human fecal sample	MS	127	-5	2	66	3	round, black, smooth		SBSEC negative	no SBSEC	no SBSEC detected			53(14.07)			no SBSEC, no MLST
FN040F11.1	FN040	FN040F	F=human fecal sample	MS	127	-4	2	343	7	round, black, smooth		not tested due to rep fingerprint	no SBSEC	no SBSEC detected			53(14.07)			no SBSEC, no MLST
FN040F11.2	FN040	FN040F	F=human fecal sample	MS	127	-4	2	343	7	round, black, smooth		not tested due to rep fingerprint	no SBSEC	no SBSEC detected			53(14.07)			no SBSEC, no MLST
FN040F12.1	FN040	FN040F	F=human fecal sample	MS	127	-4	2	343	336	round, grey, smooth		not tested due to rep fingerprint	no SBSEC	no SBSEC detected			53(14.07)			no SBSEC, no MLST
FN040F2.1	FN040	FN040F	F=human fecal sample	MS	127	-5	2	66	63	round, grey, smooth		SBSEC negative	no SBSEC	no SBSEC detected			78(14.07)			no SBSEC, no MLST
FN040F6.1	FN040	FN040F	F=human fecal sample	MS	127	-6	1	7	7	round, grey, smooth		SBSEC negative	no SBSEC	no SBSEC detected			79(14.07)			no SBSEC, no MLST
FN041F1.1	FN041	FN041F	F=human fecal sample	MS	104	-5	2	280	110	round, black, smooth		SBSEC negative	no SBSEC	SBSEC_present_Sii			YE_G(01.12)			no SBSEC, no MLST
FN041F11.1	FN041	FN041F	F=human fecal sample	MS	104	-3	2	overgrowth	1	round, light-blue, slimy		not tested	no SBSEC	SBSEC_present_Sii			YE_			no SBSEC, no MLST
FN041F11.1.1	FN041	FN041F	F=human fecal sample	MS	104	-3	2	overgrowth	1	round, light-blue, slimy		SBSEC negative	no SBSEC	SBSEC_present_Sii			YE_G(04.12)			no SBSEC, no MLST
FN041F11.1.2	FN041	FN041F	F=human fecal sample	MS	104	-3	2	overgrowth	1	round, light-blue, slimy		SBSEC positive	SBSEC subspecies not determined	SBSEC_present_Sii	negative, no PCR product		YE_H(04.12)	negative	negative	no SBSEC, no MLST
FN041F2.1	FN041	FN041F	F=human fecal sample	MS	104	-5	2	280	170	round, blue-grey, smooth		SBSEC negative	no SBSEC	SBSEC_present_Sii			YE_C(01.12)			no SBSEC, no MLST
FN041F6.1.1	FN041	FN041F	F=human fecal sample	MS	104	-4	3	overgrowth	1	large, blue, slimy		SBSEC positive	Streptococcus infantarius subsp. Infantarius	SBSEC_present_Sii	99.64% identity over 843/840bp to Streptococcus infantarius subsp. infantarius CJ18, complete genome		YE_H(01.12)	negative	negative	166
FN041F7.1	FN041	FN041F	F=human fecal sample	MS	104	-4	3	overgrowth	overgrowth	round, black, smooth		SBSEC negative	no SBSEC	SBSEC_present_Sii			YE_I(01.12)			no SBSEC, no MLST
FN041F7.2	FN041	FN041F	F=human fecal sample	MS	104	-4	3	overgrowth	overgrowth	round, black, smooth		SBSEC negative	no SBSEC	SBSEC_present_Sii			YE_J(01.12)			no SBSEC, no MLST
FN041F8.1	FN041	FN041F	F=human fecal sample	MS	104	-4	3	overgrowth	overgrowth	round, blue-grey, smooth		SBSEC negative	no SBSEC	SBSEC_present_Sii			YE_C(01.12)			no SBSEC, no MLST
FN041F8.2	FN041	FN041F	F=human fecal sample	MS	104	-4	3	overgrowth	overgrowth	round, blue-grey, smooth		not tested due to rep fingerprint	no SBSEC	SBSEC_present_Sii			YE_C(01.12)			no SBSEC, no MLST
FN044F1.1	FN044	FN044F	F=human fecal sample	MS	105	-5	3	321	3	large, blue, slimy		SBSEC negative	no SBSEC	SBSEC_present_Sii			125(21.07)			no SBSEC, no MLST
FN044F2.2	FN044	FN044F	F=human fecal sample	MS	105	-5	3	321	153	round, grey, smooth		SBSEC negative	no SBSEC	SBSEC_present_Sii			B (11.8.15)
FN044F3.1	FN044	FN044F	F=human fecal sample	MS	105	-5	3	321	165	round, black, smooth		SBSEC negative	no SBSEC	SBSEC_present_Sii			D (11.8.15)
FN044F3.2	FN044	FN044F	F=human fecal sample	MS	105	-5	3	321	165	round, black, smooth		not tested due to rep fingerprint	no SBSEC	SBSEC_present_Sii			D (11.8.15)
FN044F6.1.1	FN044	FN044F	F=human fecal sample	MS	105	-4	3	+409	9	large, blue, slimy		SBSEC positive	Streptococcus infantarius subsp. infantarius	SBSEC_present_Sii	99.44%Identity over 885bp to Streptococcus infantarius subsp. infantarius CJ18, complete genome		C (11.8.15)	negative	negative
FN044F6.2.1	FN044	FN044F	F=human fecal sample	MS	105	-4	3	+409	9	large, blue, slimy		not tested due to rep fingerprint	no SBSEC	SBSEC_present_Sii			C (11.8.15)
FN044F6.3	FN044	FN044F	F=human fecal sample	MS	105	-4	3	+409	9	large, blue, slimy		not tested due to rep fingerprint	no SBSEC	SBSEC_present_Sii			C (11.8.15)
FN044F7.1	FN044	FN044F	F=human fecal sample	MS	105	-4	3	+490	+400	round, grey, smooth		SBSEC negative	no SBSEC	SBSEC_present_Sii			E (11.8.15)
FN044F7.2	FN044	FN044F	F=human fecal sample	MS	105	-4	3	+490	+400	round, grey, smooth		not tested due to rep fingerprint	no SBSEC	SBSEC_present_Sii			125(21.07)			no SBSEC, no MLST
FN044F7.3	FN044	FN044F	F=human fecal sample	MS	105	-4	3	+490	+400	round, grey, smooth		SBSEC negative	no SBSEC	SBSEC_present_Sii			126(21.07)			no SBSEC, no MLST
FN044F8.1	FN044	FN044F	F=human fecal sample	MS	105	-4	3	+409	+400	round, black, smooth		not tested due to rep fingerprint	no SBSEC	SBSEC_present_Sii			D (11.8.15)
FN046F1.1	FN046	FN046F	F=human fecal sample	MS	104	-5	2	4	3	round, black, smooth		SBSEC negative	no SBSEC	SBSEC_present_subspecies not determined			81(14.07)			no SBSEC, no MLST
FN046F11.2	FN046	FN046F	F=human fecal sample	MS	104	-3	2	330	4	large,blue- grey, slimy		SBSEC negative	no SBSEC	SBSEC_present_subspecies not determined			53(14.07)			no SBSEC, no MLST
FN046F11.3	FN046	FN046F	F=human fecal sample	MS	104	-3	2	330	4	large,blue- grey, slimy		SBSEC positive	SBSEC subspecies not determined	SBSEC_present_subspecies not determined	Julia no amplification with regular groEL-fw/rev primers		54(14.07)	negative	negative	no SBSEC, no MLST
FN046F12.1	FN046	FN046F	F=human fecal sample	MS	104	-3	2	330	326	round, black, smooth		not tested due to rep fingerprint	no SBSEC	SBSEC_present_subspecies not determined			53(14.07)			no SBSEC, no MLST
FN046F2.1	FN046	FN046F	F=human fecal sample	MS	104	-5	2	4	1	round, grey, smooth		SBSEC negative	no SBSEC	SBSEC_present_subspecies not determined			82(14.07)			no SBSEC, no MLST
FN046F6.1	FN046	FN046F	F=human fecal sample	MS	104	-4	2	32	24	round, black, smooth		not tested due to rep fingerprint	no SBSEC	SBSEC_present_subspecies not determined			53(14.07)			no SBSEC, no MLST
FN046F7.1	FN046	FN046F	F=human fecal sample	MS	104	-4	2	32	8	round, grey, smooth		not tested due to rep fingerprint	no SBSEC	SBSEC_present_subspecies not determined			16(14.07)			no SBSEC, no MLST
FN046F7.2	FN046	FN046F	F=human fecal sample	MS	104	-4	2	32	8	round, grey, smooth		SBSEC negative	no SBSEC	SBSEC_present_subspecies not determined			16(14.07)			no SBSEC, no MLST
FN048F_SECOND_1.1	FN048	FN048F	F=human fecal sample	MS	106	-5	2	26	4	round, black, smooth		SBSEC negative	no SBSEC	no SBSEC detected			rep41-NEGATIVE, rep42-C
FN048F_SECOND_2.1	FN048	FN048F	F=human fecal sample	MS	106	-5	2	16	12	round, blue-grey, smooth		SBSEC negative	no SBSEC	no SBSEC detected			rep41-E1
FN048F_SECOND_6.1	FN048	FN048F	F=human fecal sample	MS	106	-4	2	112(6 and 7 together)		round, black, smooth		SBSEC negative	no SBSEC	no SBSEC detected			rep41-D2
FN048F_SECOND_6.2	FN048	FN048F	F=human fecal sample	MS	no recorded	-4	2	211	48	round, black, smooth		SBSEC negative	no SBSEC	no SBSEC detected			rep41-G2
FN048F_SECOND_7.1	FN048	FN048F	F=human fecal sample	MS	106	-4	2	112(6 and 7 together)		round, blue-grey, smooth		SBSEC negative	no SBSEC	no SBSEC detected			rep41-E2
FN048F_SECOND_7.2	FN048	FN048F	F=human fecal sample	MS	no recorded	-4	2	211	163	round, grey, smooth		SBSEC negative	no SBSEC	no SBSEC detected			rep41-i
FN048F1.1	FN048	FN048F	F=human fecal sample	MS	no recorded	-5	2	39	9	round, black, smooth		SBSEC negative	no SBSEC	no SBSEC detected			53(14.07)			no SBSEC, no MLST
FN048F11.1	FN048	FN048F	F=human fecal sample	MS	no recorded	-3	4	overgrowth	overgrowth	round, black, smooth		SBSEC negative	no SBSEC	no SBSEC detected			15(14.07)			no SBSEC, no MLST
FN048F12.1	FN048	FN048F	F=human fecal sample	MS	no recorded	-3	4	overgrowth	overgrowth	pinpoint, black		not tested due to rep fingerprint	no SBSEC	no SBSEC detected			83(14.07)			no SBSEC, no MLST
FN048F12.2	FN048	FN048F	F=human fecal sample	MS	no recorded	-3	4	overgrowth	overgrowth	pinpoint, black		not tested due to rep fingerprint	no SBSEC	no SBSEC detected			81(14.07)			no SBSEC, no MLST
FN048F12.3	FN048	FN048F	F=human fecal sample	MS	no recorded	-3	4	overgrowth	overgrowth	pinpoint, black		not tested due to rep fingerprint	no SBSEC	no SBSEC detected			53(14.07)			no SBSEC, no MLST
FN048F13.1	FN048	FN048F	F=human fecal sample	MS	no recorded	-3	4	overgrowth	overgrowth	round, grey, smooth		not tested due to rep fingerprint	no SBSEC	no SBSEC detected			81(14.07)			no SBSEC, no MLST
FN048F14.1	FN048	FN048F	F=human fecal sample	MS	no recorded	-3	4	overgrowth	overgrowth	pinpoint, grey		not tested due to rep fingerprint	no SBSEC	no SBSEC detected			16(14.07)			no SBSEC, no MLST
FN048F14.2	FN048	FN048F	F=human fecal sample	MS	no recorded	-3	4	overgrowth	overgrowth	pinpoint, grey		not tested due to rep fingerprint	no SBSEC	no SBSEC detected			16(14.07)			no SBSEC, no MLST
FN048F14.3	FN048	FN048F	F=human fecal sample	MS	no recorded	-3	4	overgrowth	overgrowth	pinpoint, grey		SBSEC negative	no SBSEC	no SBSEC detected			16(14.07)			no SBSEC, no MLST
FN048F2.1	FN048	FN048F	F=human fecal sample	MS	no recorded	-5	2	39	30	round, grey, smooth		SBSEC negative	no SBSEC	no SBSEC detected			81(14.07)			no SBSEC, no MLST
FN048F6.1	FN048	FN048F	F=human fecal sample	MS	no recorded	-4	2	211	48	round, black, smooth		SBSEC negative	no SBSEC	no SBSEC detected			82(14.07)			no SBSEC, no MLST
FN048F7.1	FN048	FN048F	F=human fecal sample	MS	no recorded	-4	2	211	163	round, grey, smooth		not tested due to rep fingerprint	no SBSEC	no SBSEC detected			15(14.07)			no SBSEC, no MLST
FN049F1.1	FN049	FN049F	F=human fecal sample	MS	106	-6	1	6	6	round, black, smooth		not tested due to rep fingerprint	no SBSEC	SBSEC_present_subspecies not determined			37(10.07)			no SBSEC, no MLST
FN049F1.2	FN049	FN049F	F=human fecal sample	MS	106	-6	1	6	6	round, black, smooth		SBSEC negative	no SBSEC	SBSEC_present_subspecies not determined			37(10.07)			no SBSEC, no MLST
FN049F1.3	FN049	FN049F	F=human fecal sample	MS	106	-6	1	6	6	round, black, smooth		SBSEC positive	SBSEC subspecies not determined	SBSEC_present_subspecies not determined			47(10.07)	negative	negative	no SBSEC, no MLST
FN049F11.1	FN049	FN049F	F=human fecal sample	MS	121	-4	1	106	106	round, black, smooth		not tested due to rep fingerprint	no SBSEC	SBSEC_present_subspecies not determined			37(10.07)			no SBSEC, no MLST
FN049F11.2	FN049	FN049F	F=human fecal sample	MS	121	-4	1	106	106	round, black, smooth		not tested due to rep fingerprint	no SBSEC	SBSEC_present_subspecies not determined			37(10.07)			no SBSEC, no MLST
FN049F11.3	FN049	FN049F	F=human fecal sample	MS	121	-4	1	106	106	round, black, smooth		SBSEC negative	no SBSEC	SBSEC_present_subspecies not determined			37(10.07)	negative	negative	no SBSEC, no MLST
FN049F6.1	FN049	FN049F	F=human fecal sample	MS	121	-5	2	101	45	round, black, smooth		SBSEC negative	no SBSEC	SBSEC_present_subspecies not determined			127(21.07)			no SBSEC, no MLST
FN049F6.2	FN049	FN049F	F=human fecal sample	MS	121	-5	2	101	45	round, black, smooth		not tested due to rep fingerprint	no SBSEC	SBSEC_present_subspecies not determined			127(21.07)			no SBSEC, no MLST
FN049F7.1	FN049	FN049F	F=human fecal sample	MS	121	-5	2	101	56	round, blue-grey, smooth		SBSEC negative	no SBSEC	SBSEC_present_subspecies not determined			46(10.07)			no SBSEC, no MLST
FN049F7.2	FN049	FN049F	F=human fecal sample	MS	121	-5	2	101	56	round, blue-grey, smooth		SBSEC negative	no SBSEC	SBSEC_present_subspecies not determined			38(10.07)			no SBSEC, no MLST
FN049F7.3	FN049	FN049F	F=human fecal sample	MS	121	-5	2	101	56	round, blue-grey, smooth		SBSEC negative	no SBSEC	SBSEC_present_subspecies not determined			42(10.07)			no SBSEC, no MLST
FN050F1.1	FN050	FN050F	F=human fecal sample	MS	121	-6	2	22	9	round, blue-grey, smooth		not tested due to rep fingerprint	no SBSEC	no SBSEC detected			38(10.07)			no SBSEC, no MLST
FN050F1.2	FN050	FN050F	F=human fecal sample	MS	121	-6	2	22	9	round, blue-grey, smooth		not tested due to rep fingerprint	no SBSEC	no SBSEC detected			38(10.07)			no SBSEC, no MLST
FN050F11.1	FN050	FN050F	F=human fecal sample	MS	120	-4	2	+300		round, black, smooth , difficult to count because mixed with blue-grey		SBSEC negative	no SBSEC	no SBSEC detected			37(10.07)			no SBSEC, no MLST
FN050F11.2	FN050	FN050F	F=human fecal sample	MS	120	-4	2	+300		round, black, smooth , difficult to count because mixed with blue-grey		SBSEC negative	no SBSEC	no SBSEC detected			44(10.07)			no SBSEC, no MLST
FN050F12.1	FN050	FN050F	F=human fecal sample	MS	120	-4	2	+300		round, blue-grey, smooth		not tested due to rep fingerprint	no SBSEC	no SBSEC detected			42(10.07)			no SBSEC, no MLST
FN050F12.2	FN050	FN050F	F=human fecal sample	MS	120	-4	2	+300		round, blue-grey, smooth		SBSEC negative	no SBSEC	no SBSEC detected			42(10.07)			no SBSEC, no MLST
FN050F2.1	FN050	FN050F	F=human fecal sample	MS	120	-6	2	22	13	round, black, smooth		SBSEC negative	no SBSEC	no SBSEC detected			40(10.07)			no SBSEC, no MLST
FN050F2.2	FN050	FN050F	F=human fecal sample	MS	120	-6	2	22	13	round, black, smooth		SBSEC negative	no SBSEC	no SBSEC detected			39(10.07)			no SBSEC, no MLST
FN050F6.1	FN050	FN050F	F=human fecal sample	MS	120	-5	2	150	60	round, blue-grey, smooth		SBSEC negative	no SBSEC	no SBSEC detected			38(10.07)			no SBSEC, no MLST
FN050F6.2	FN050	FN050F	F=human fecal sample	MS	120	-5	2	150	60	round, blue-grey, smooth		not tested due to rep fingerprint	no SBSEC	no SBSEC detected			37(10.07)			no SBSEC, no MLST
FN050F7.1	FN050	FN050F	F=human fecal sample	MS	120	-5	2	150	90	round, black, smooth		not tested due to rep fingerprint	no SBSEC	no SBSEC detected			45(10.07)			no SBSEC, no MLST
FN050F7.2	FN050	FN050F	F=human fecal sample	MS	120	-5	2	150	90	round, black, smooth		SBSEC negative	no SBSEC	no SBSEC detected			45(10.07)			no SBSEC, no MLST
GKDT001B21.2	GKDT001	GKDT001B	B=raw cow milk	M17		-3	1	>100	>100	milky, pinpoint		not tested	no SBSEC	SBSEC_present_Sii			P (24.7.15)			no SBSEC, no MLST
GKDT001B26.1	GKDT001	GKDT001B	B=raw cow milk	M17		-4	1	30	30	milky, pinpoint, round		not tested	no SBSEC	SBSEC_present_Sii			P (24.7.15)			no SBSEC, no MLST
GKDT001B26.2	GKDT001	GKDT001B	B=raw cow milk	M17		-4	1	30	30	milky, pinpoint, round		SBSEC positive	Streptococcus infantarius subsp. infantarius	SBSEC_present_Sii	99.54%Identity over 872bp to Streptococcus infantarius subsp. infantarius CJ18, complete genome		P (24.7.15)	yes (5.8.15) positiv	yes (5.8.15) positiv	SBSEC, MLST not yet
GKDT001F1.1	GKDT001	GKDT001F	F=human fecal sample	MS	121	-3	3	>251	>100	large , blue, slimy		SBSEC negative	no SBSEC	SBSEC_present_subspecies not determined
GKDT001F1.2	GKDT001	GKDT001F	F=human fecal sample	MS	121	-3	3	>251	>100	large , blue, slimy		SBSEC positive	SBSEC subspecies not determined	SBSEC_present_subspecies not determined
GKDT001F1.2-new	GKDT001	GKDT001F	F=human fecal sample	MS	121	-3	3	>251	>100	large , blue, slimy		SBSEC positive	SBSEC subspecies not determined	SBSEC_present_subspecies not determined			rep44-A6			no SBSEC, no MLST
GKDT001F1.3	GKDT001	GKDT001F	F=human fecal sample	MS	121	-3	3	>251	>100	large , blue, slimy		SBSEC negative	no SBSEC	SBSEC_present_subspecies not determined
GKDT001F11.1	GKDT001	GKDT001F	F=human fecal sample	MS	121	-5	2	6	3	large , blue, slimy		SBSEC negative	no SBSEC	SBSEC_present_subspecies not determined
GKDT001F11.2	GKDT001	GKDT001F	F=human fecal sample	MS	121	-5	2	6	3	large , blue, slimy		SBSEC negative	no SBSEC	SBSEC_present_subspecies not determined
GKDT001F11.3	GKDT001	GKDT001F	F=human fecal sample	MS	121	-5	2	6	3	large , blue, slimy		SBSEC positive	SBSEC subspecies not determined	SBSEC_present_subspecies not determined
GKDT001F11.3-new	GKDT001	GKDT001F	F=human fecal sample	MS	121	-5	2	6	3	large , blue, slimy		not tested	no SBSEC	SBSEC_present_subspecies not determined			not yet done			no SBSEC, no MLST
GKDT001F12.1	GKDT001	GKDT001F	F=human fecal sample	MS	121	-5	2	6	3	round,blue , smooth		SBSEC negative	no SBSEC	SBSEC_present_subspecies not determined
GKDT001F12.2	GKDT001	GKDT001F	F=human fecal sample	MS	121	-5	2	6	3	round,blue , smooth		SBSEC negative	no SBSEC	SBSEC_present_subspecies not determined
GKDT001F12.3	GKDT001	GKDT001F	F=human fecal sample	MS	121	-5	2	6	3	round,blue , smooth		SBSEC negative	no SBSEC	SBSEC_present_subspecies not determined
GKDT001F2.1	GKDT001	GKDT001F	F=human fecal sample	MS	121	-3	3	>251	>100	pinpoint, blue		SBSEC negative	no SBSEC	SBSEC_present_subspecies not determined
GKDT001F2.2	GKDT001	GKDT001F	F=human fecal sample	MS	121	-3	3	>251	>100	pinpoint, blue		SBSEC negative	no SBSEC	SBSEC_present_subspecies not determined
GKDT001F2.3	GKDT001	GKDT001F	F=human fecal sample	MS	121	-3	3	>251	>100	pinpoint, blue		SBSEC negative	no SBSEC	SBSEC_present_subspecies not determined
GKDT001F3.1	GKDT001	GKDT001F	F=human fecal sample	n/a	n/a	n/a		n/a	n/a	n/a		SBSEC negative	no SBSEC	SBSEC_present_subspecies not determined
GKDT001F6.1	GKDT001	GKDT001F	F=human fecal sample	MS	121	-4	3	44	9	large , blue, slimy		SBSEC negative	no SBSEC	SBSEC_present_subspecies not determined
GKDT001F6.2	GKDT001	GKDT001F	F=human fecal sample	MS	121	-4	3	44	9	large , blue, slimy		SBSEC positive	SBSEC subspecies not determined	SBSEC_present_subspecies not determined
GKDT001F6.2-new	GKDT001	GKDT001F	F=human fecal sample	MS	121	-4	3	44	9	large , blue, slimy		SBSEC positive	SBSEC subspecies not determined	SBSEC_present_subspecies not determined			rep43-A5			no SBSEC, no MLST
GKDT001F6.3	GKDT001	GKDT001F	F=human fecal sample	MS	121	-4	3	44	9	large , blue, slimy		SBSEC negative	no SBSEC	SBSEC_present_subspecies not determined
GKDT001F7.1	GKDT001	GKDT001F	F=human fecal sample	MS	121	-4	3	44	34	round,blue , smooth		SBSEC negative	no SBSEC	SBSEC_present_subspecies not determined
GKDT001F7.2	GKDT001	GKDT001F	F=human fecal sample	MS	121	-4	3	44	34	round,blue , smooth		SBSEC negative	no SBSEC	SBSEC_present_subspecies not determined
GKDT001F7.3	GKDT001	GKDT001F	F=human fecal sample	MS	121	-4	3	44	34	round,blue , smooth		SBSEC negative	no SBSEC	SBSEC_present_subspecies not determined
GKDT001F8.1	GKDT001	GKDT001F	F=human fecal sample	MS	121	-4	3	44	1	pinpoint, blue		SBSEC negative	no SBSEC	SBSEC_present_subspecies not determined
GKDT002F1.1	GKDT002	GKDT002F	F=human fecal sample	MS	116	-3	2	not countable	not countable	pinpoint, blue		SBSEC negative	no SBSEC	no SBSEC detected
GKDT002F1.2	GKDT002	GKDT002F	F=human fecal sample	MS	116	-3	2	not countable	not countable	pinpoint, blue		SBSEC negative	no SBSEC	no SBSEC detected
GKDT002F1.3	GKDT002	GKDT002F	F=human fecal sample	MS	116	-3	2	not countable	not countable	pinpoint, blue		SBSEC negative	no SBSEC	no SBSEC detected
GKDT002F11.1	GKDT002	GKDT002F	F=human fecal sample	MS	116	-6	1	25	25	round,black , smooth		SBSEC negative	no SBSEC	no SBSEC detected
GKDT002F11.2	GKDT002	GKDT002F	F=human fecal sample	MS	116	-6	1	25	25	round,black , smooth		SBSEC negative	no SBSEC	no SBSEC detected
GKDT002F11.3	GKDT002	GKDT002F	F=human fecal sample	MS	116	-6	1	25	25	round,black , smooth		SBSEC negative	no SBSEC	no SBSEC detected
GKDT002F2.1	GKDT002	GKDT002F	F=human fecal sample	MS	116	-3	2	not countable	not countable	round,black , smooth		SBSEC negative	no SBSEC	no SBSEC detected
GKDT002F2.2	GKDT002	GKDT002F	F=human fecal sample	MS	116	-3	2	not countable	not countable	round,black , smooth		SBSEC negative	no SBSEC	no SBSEC detected
GKDT002F2.3	GKDT002	GKDT002F	F=human fecal sample	MS	116	-3	2	not countable	not countable	round,black , smooth		SBSEC negative	no SBSEC	no SBSEC detected
GKDT002F6.1	GKDT002	GKDT002F	F=human fecal sample	MS	116	-5	2	>156	56	pinpoint, black		SBSEC negative	no SBSEC	no SBSEC detected
GKDT002F6.2	GKDT002	GKDT002F	F=human fecal sample	MS	116	-5	2	>156	56	pinpoint, black		SBSEC negative	no SBSEC	no SBSEC detected
GKDT002F6.3	GKDT002	GKDT002F	F=human fecal sample	MS	116	-5	2	>156	56	pinpoint, black		SBSEC negative	no SBSEC	no SBSEC detected
GKDT002F7.1	GKDT002	GKDT002F	F=human fecal sample	MS	116	-5	2	>156	>100	round,black , smooth		SBSEC negative	no SBSEC	no SBSEC detected
GKDT002F7.2	GKDT002	GKDT002F	F=human fecal sample	MS	116	-5	2	>156	>100	round,black , smooth		SBSEC negative	no SBSEC	no SBSEC detected
GKDT002F7.3	GKDT002	GKDT002F	F=human fecal sample	MS	116	-5	2	>156	>100	round,black , smooth		SBSEC negative	no SBSEC	no SBSEC detected
GKDT003F1.1	GKDT003	GKDT003F	F=human fecal sample	MS	101	-3	2	125	16	pinpoint, black		SBSEC negative	no SBSEC	no SBSEC detected
GKDT003F1.2	GKDT003	GKDT003F	F=human fecal sample	MS	101	-3	2	125	16	pinpoint, black		SBSEC negative	no SBSEC	no SBSEC detected
GKDT003F1.3	GKDT003	GKDT003F	F=human fecal sample	MS	101	-3	2	125	16	pinpoint, black		SBSEC negative	no SBSEC	no SBSEC detected
GKDT003F11.1	GKDT003	GKDT003F	F=human fecal sample	MS	101	-5	1	4	4	round,black , smooth		SBSEC negative	no SBSEC	no SBSEC detected
GKDT003F11.2	GKDT003	GKDT003F	F=human fecal sample	MS	101	-5	1	4	4	round,black , smooth		SBSEC negative	no SBSEC	no SBSEC detected
GKDT003F11.3	GKDT003	GKDT003F	F=human fecal sample	MS	101	-5	1	4	4	round,black , smooth		SBSEC negative	no SBSEC	no SBSEC detected
GKDT003F2.1	GKDT003	GKDT003F	F=human fecal sample	MS	101	-3	2	125	109	round,black , smooth		SBSEC negative	no SBSEC	no SBSEC detected
GKDT003F2.2	GKDT003	GKDT003F	F=human fecal sample	MS	101	-3	2	125	109	round,black , smooth		SBSEC negative	no SBSEC	no SBSEC detected
GKDT003F2.3	GKDT003	GKDT003F	F=human fecal sample	MS	101	-3	2	125	109	round,black , smooth		SBSEC negative	no SBSEC	no SBSEC detected
GKDT003F6.1	GKDT003	GKDT003F	F=human fecal sample	MS	101	-4	2	14	1	pinpoint, black		SBSEC negative	no SBSEC	no SBSEC detected
GKDT003F7.1	GKDT003	GKDT003F	F=human fecal sample	MS	101	-4	2	14	13	round,black , smooth		SBSEC negative	no SBSEC	no SBSEC detected
GKDT003F7.2	GKDT003	GKDT003F	F=human fecal sample	MS	101	-4	2	14	13	round,black , smooth		SBSEC negative	no SBSEC	no SBSEC detected
GKDT003F7.3	GKDT003	GKDT003F	F=human fecal sample	MS	101	-4	2	14	13	round,black , smooth		SBSEC negative	no SBSEC	no SBSEC detected
GKDT004F1.1	GKDT004	GKDT004F	F=human fecal sample	MS	119	-3	3	not countable	5	large, blue, slimy		SBSEC negative	no SBSEC	no SBSEC detected
GKDT004F1.2	GKDT004	GKDT004F	F=human fecal sample	MS	119	-3	3	not countable	5	large, blue, slimy		SBSEC negative	no SBSEC	no SBSEC detected
GKDT004F1.3.1	GKDT004	GKDT004F	F=human fecal sample	MS	119	-3	3	not countable	5	large, blue, slimy		SBSEC negative	no SBSEC	no SBSEC detected
GKDT004F11.1	GKDT004	GKDT004F	F=human fecal sample	MS	119	-5	2	45	10	pinpoint, blue		SBSEC negative	no SBSEC	no SBSEC detected
GKDT004F11.2	GKDT004	GKDT004F	F=human fecal sample	MS	119	-5	2	45	10	pinpoint, blue		SBSEC negative	no SBSEC	no SBSEC detected
GKDT004F11.3	GKDT004	GKDT004F	F=human fecal sample	MS	119	-5	2	45	10	pinpoint, blue		SBSEC negative	no SBSEC	no SBSEC detected
GKDT004F12.1	GKDT004	GKDT004F	F=human fecal sample	MS	119	-5	2	45	35	round,black , smooth		SBSEC negative	no SBSEC	no SBSEC detected
GKDT004F12.2	GKDT004	GKDT004F	F=human fecal sample	MS	119	-5	2	45	35	round,black , smooth		SBSEC negative	no SBSEC	no SBSEC detected
GKDT004F12.3	GKDT004	GKDT004F	F=human fecal sample	MS	119	-5	2	45	35	round,black , smooth		SBSEC negative	no SBSEC	no SBSEC detected
GKDT004F2.1	GKDT004	GKDT004F	F=human fecal sample	MS	119	-3	3	not countable	not countable	pinpoint, blue		SBSEC negative	no SBSEC	no SBSEC detected
GKDT004F2.2	GKDT004	GKDT004F	F=human fecal sample	MS	119	-3	3	not countable	not countable	pinpoint, blue		SBSEC negative	no SBSEC	no SBSEC detected
GKDT004F2.3	GKDT004	GKDT004F	F=human fecal sample	MS	119	-3	3	not countable	not countable	pinpoint, blue		SBSEC negative	no SBSEC	no SBSEC detected
GKDT004F3.1	GKDT004	GKDT004F	F=human fecal sample	MS	119	-3	3	not countable	not countable	round,black , smooth		SBSEC negative	no SBSEC	no SBSEC detected
GKDT004F3.2	GKDT004	GKDT004F	F=human fecal sample	MS	119	-3	3	not countable	not countable	round,black , smooth		SBSEC negative	no SBSEC	no SBSEC detected
GKDT004F3.3	GKDT004	GKDT004F	F=human fecal sample	MS	119	-3	3	not countable	not countable	round,black , smooth		SBSEC negative	no SBSEC	no SBSEC detected
GKDT004F6.1	GKDT004	GKDT004F	F=human fecal sample	MS	119	-4	2	>200	>100	pinpoint, blue		SBSEC negative	no SBSEC	no SBSEC detected
GKDT004F6.2	GKDT004	GKDT004F	F=human fecal sample	MS	119	-4	2	>200	>100	pinpoint, blue		SBSEC negative	no SBSEC	no SBSEC detected
GKDT004F6.3	GKDT004	GKDT004F	F=human fecal sample	MS	119	-4	2	>200	>100	pinpoint, blue		SBSEC negative	no SBSEC	no SBSEC detected
GKDT004F7.1	GKDT004	GKDT004F	F=human fecal sample	MS	119	-4	2	>200	>100	round,black , smooth		SBSEC negative	no SBSEC	no SBSEC detected
GKDT004F7.2	GKDT004	GKDT004F	F=human fecal sample	MS	119	-4	2	>200	>100	round,black , smooth		SBSEC negative	no SBSEC	no SBSEC detected
GKDT004F7.3	GKDT004	GKDT004F	F=human fecal sample	MS	119	-4	2	>200	>100	round,black , smooth		SBSEC negative	no SBSEC	no SBSEC detected
GKDT005F1.1	GKDT005	GKDT005F	F=human fecal sample	MS	105	-3	2	>239	39	pinpoint, blue		SBSEC negative	no SBSEC	no SBSEC detected
GKDT005F1.2	GKDT005	GKDT005F	F=human fecal sample	MS	105	-3	2	>239	39	pinpoint, blue		SBSEC negative	no SBSEC	no SBSEC detected
GKDT005F1.3	GKDT005	GKDT005F	F=human fecal sample	MS	105	-3	2	>239	39	pinpoint, blue		SBSEC negative	no SBSEC	no SBSEC detected
GKDT005F11.1	GKDT005	GKDT005F	F=human fecal sample	MS	105	-5	1	7	7	round,blue , smooth		SBSEC negative	no SBSEC	no SBSEC detected
GKDT005F11.2	GKDT005	GKDT005F	F=human fecal sample	MS	105	-5	1	7	7	round,blue , smooth		SBSEC negative	no SBSEC	no SBSEC detected
GKDT005F11.3	GKDT005	GKDT005F	F=human fecal sample	MS	105	-5	1	7	7	round,blue , smooth		SBSEC negative	no SBSEC	no SBSEC detected
GKDT005F2.1	GKDT005	GKDT005F	F=human fecal sample	MS	105	-3	2	>239	>200	round,blue , smooth		SBSEC negative	no SBSEC	no SBSEC detected
GKDT005F2.2	GKDT005	GKDT005F	F=human fecal sample	MS	105	-3	2	>239	>200	round,blue , smooth		SBSEC negative	no SBSEC	no SBSEC detected
GKDT005F2.3	GKDT005	GKDT005F	F=human fecal sample	MS	105	-3	2	>239	>200	round,blue , smooth		SBSEC negative	no SBSEC	no SBSEC detected
GKDT005F6.1	GKDT005	GKDT005F	F=human fecal sample	MS	105	-4	1	49	49	round,blue , smooth		SBSEC negative	no SBSEC	no SBSEC detected
GKDT005F6.2	GKDT005	GKDT005F	F=human fecal sample	MS	105	-4	1	49	49	round,blue , smooth		SBSEC negative	no SBSEC	no SBSEC detected
GKDT005F6.3	GKDT005	GKDT005F	F=human fecal sample	MS	105	-4	1	49	49	round,blue , smooth		SBSEC negative	no SBSEC	no SBSEC detected
GKDT007F1.1	GKDT007	GKDT007F	F=human fecal sample	MS	108	-4	3	uncountable	uncountable	large, blue, slimy		SBSEC negative	no SBSEC	no SBSEC detected
GKDT007F1.2	GKDT007	GKDT007F	F=human fecal sample	MS	108	-4	3	uncountable	uncountable	large, blue, slimy		SBSEC negative	no SBSEC	no SBSEC detected
GKDT007F1.3	GKDT007	GKDT007F	F=human fecal sample	MS	108	-4	3	uncountable	uncountable	large, blue, slimy		SBSEC negative	no SBSEC	no SBSEC detected
GKDT007F11.1	GKDT007	GKDT007F	F=human fecal sample	MS	108	-6	2	21	3	large, blue, slimy		SBSEC negative	no SBSEC	no SBSEC detected
GKDT007F11.2	GKDT007	GKDT007F	F=human fecal sample	MS	108	-6	2	21	3	large, blue, slimy		SBSEC negative	no SBSEC	no SBSEC detected
GKDT007F11.3	GKDT007	GKDT007F	F=human fecal sample	MS	108	-6	2	21	3	large, blue, slimy		SBSEC negative	no SBSEC	no SBSEC detected
GKDT007F12.1	GKDT007	GKDT007F	F=human fecal sample	MS	108	-6	2	21	18	round, black, smooth		SBSEC negative	no SBSEC	no SBSEC detected
GKDT007F12.2	GKDT007	GKDT007F	F=human fecal sample	MS	108	-6	2	21	18	round, black, smooth		SBSEC negative	no SBSEC	no SBSEC detected
GKDT007F12.3	GKDT007	GKDT007F	F=human fecal sample	MS	108	-6	2	21	18	round, black, smooth		SBSEC negative	no SBSEC	no SBSEC detected
GKDT007F2.1	GKDT007	GKDT007F	F=human fecal sample	MS	108	-4	3	uncountable	48	pinpoint, black		SBSEC negative	no SBSEC	no SBSEC detected
GKDT007F2.2	GKDT007	GKDT007F	F=human fecal sample	MS	108	-4	3	uncountable	48	pinpoint, black		SBSEC negative	no SBSEC	no SBSEC detected
GKDT007F2.3	GKDT007	GKDT007F	F=human fecal sample	MS	108	-4	3	uncountable	48	pinpoint, black		SBSEC negative	no SBSEC	no SBSEC detected
GKDT007F3.1	GKDT007	GKDT007F	F=human fecal sample	MS	108	-4	3	uncountable	5	round, black, smooth		SBSEC negative	no SBSEC	no SBSEC detected
GKDT007F3.2	GKDT007	GKDT007F	F=human fecal sample	MS	108	-4	3	uncountable	5	round, black, smooth		SBSEC negative	no SBSEC	no SBSEC detected
GKDT007F6.1	GKDT007	GKDT007F	F=human fecal sample	MS	108	-5	3	42	33	large, blue, slimy		SBSEC negative	no SBSEC	no SBSEC detected
GKDT007F6.2	GKDT007	GKDT007F	F=human fecal sample	MS	108	-5	3	42	33	large, blue, slimy		SBSEC negative	no SBSEC	no SBSEC detected
GKDT007F6.3	GKDT007	GKDT007F	F=human fecal sample	MS	108	-5	3	42	33	large, blue, slimy		SBSEC negative	no SBSEC	no SBSEC detected
GKDT007F8.1	GKDT007	GKDT007F	F=human fecal sample	MS	108	-5	3	42	3	round, black, smooth		SBSEC negative	no SBSEC	no SBSEC detected
GKDT007F8.2	GKDT007	GKDT007F	F=human fecal sample	MS	108	-5	3	42	3	round, black, smooth		SBSEC negative	no SBSEC	no SBSEC detected
GKDT007F8.3	GKDT007	GKDT007F	F=human fecal sample	MS	108	-5	3	42	3	round, black, smooth		SBSEC negative	no SBSEC	no SBSEC detected
GKDT008F1.1	GKDT008	GKDT008F	F=human fecal sample	MS	118	-4	3	overgrowth	overgrowth	pinpoint, black		SBSEC negative	no SBSEC	no SBSEC detected
GKDT008F1.2	GKDT008	GKDT008F	F=human fecal sample	MS	118	-4	3	overgrowth	overgrowth	pinpoint, black		SBSEC negative	no SBSEC	no SBSEC detected
GKDT008F1.3	GKDT008	GKDT008F	F=human fecal sample	MS	118	-4	3	overgrowth	overgrowth	pinpoint, black		SBSEC negative	no SBSEC	no SBSEC detected
GKDT008F11.1	GKDT008	GKDT008F	F=human fecal sample	MS	118	-6	3	104	1	pinpoint, blue		SBSEC negative	no SBSEC	no SBSEC detected
GKDT008F12.1	GKDT008	GKDT008F	F=human fecal sample	MS	118	-6	3	104	14	round, blue, smooth		SBSEC negative	no SBSEC	no SBSEC detected
GKDT008F12.2	GKDT008	GKDT008F	F=human fecal sample	MS	118	-6	3	104	14	round, blue, smooth		SBSEC negative	no SBSEC	no SBSEC detected
GKDT008F12.3	GKDT008	GKDT008F	F=human fecal sample	MS	118	-6	3	104	14	round, blue, smooth		SBSEC negative	no SBSEC	no SBSEC detected
GKDT008F13.1	GKDT008	GKDT008F	F=human fecal sample	MS	118	-6	3	104	89	round, black, smooth		SBSEC negative	no SBSEC	no SBSEC detected
GKDT008F13.2	GKDT008	GKDT008F	F=human fecal sample	MS	118	-6	3	104	89	round, black, smooth		SBSEC negative	no SBSEC	no SBSEC detected
GKDT008F13.3	GKDT008	GKDT008F	F=human fecal sample	MS	118	-6	3	104	89	round, black, smooth		SBSEC negative	no SBSEC	no SBSEC detected
GKDT008F2.1	GKDT008	GKDT008F	F=human fecal sample	MS	118	-4	3	overgrowth	overgrowth	round, black, smooth		SBSEC negative	no SBSEC	no SBSEC detected
GKDT008F2.2	GKDT008	GKDT008F	F=human fecal sample	MS	118	-4	3	overgrowth	overgrowth	round, black, smooth		SBSEC negative	no SBSEC	no SBSEC detected
GKDT008F2.3	GKDT008	GKDT008F	F=human fecal sample	MS	118	-4	3	overgrowth	overgrowth	round, black, smooth		SBSEC negative	no SBSEC	no SBSEC detected
GKDT008F3.1	GKDT008	GKDT008F	F=human fecal sample	MS	118	-4	3	overgrowth	overgrowth	pinpoint, blue		SBSEC negative	no SBSEC	no SBSEC detected
GKDT008F3.2	GKDT008	GKDT008F	F=human fecal sample	MS	118	-4	3	overgrowth	overgrowth	pinpoint, blue		SBSEC negative	no SBSEC	no SBSEC detected
GKDT008F3.3	GKDT008	GKDT008F	F=human fecal sample	MS	118	-4	3	overgrowth	overgrowth	pinpoint, blue		SBSEC negative	no SBSEC	no SBSEC detected
GKDT008F6.1	GKDT008	GKDT008F	F=human fecal sample	MS	118	-5	3	>183	50	pinpoint, black		SBSEC negative	no SBSEC	no SBSEC detected
GKDT008F6.2	GKDT008	GKDT008F	F=human fecal sample	MS	118	-5	3	>183	50	pinpoint, black		SBSEC negative	no SBSEC	no SBSEC detected
GKDT008F6.3	GKDT008	GKDT008F	F=human fecal sample	MS	118	-5	3	>183	50	pinpoint, black		SBSEC negative	no SBSEC	no SBSEC detected
GKDT008F7.1	GKDT008	GKDT008F	F=human fecal sample	MS	118	-5	3	>183	33	round, blue, smooth		SBSEC negative	no SBSEC	no SBSEC detected
GKDT008F7.2	GKDT008	GKDT008F	F=human fecal sample	MS	118	-5	3	>183	33	round, blue, smooth		SBSEC negative	no SBSEC	no SBSEC detected
GKDT008F7.3	GKDT008	GKDT008F	F=human fecal sample	MS	118	-5	3	>183	33	round, blue, smooth		SBSEC negative	no SBSEC	no SBSEC detected
GKDT008F8.1	GKDT008	GKDT008F	F=human fecal sample	MS	118	-5	3	>183	>100	round, black, smooth		SBSEC negative	no SBSEC	no SBSEC detected
GKDT008F8.2	GKDT008	GKDT008F	F=human fecal sample	MS	118	-5	3	>183	>100	round, black, smooth		SBSEC negative	no SBSEC	no SBSEC detected
GKDT008F8.3	GKDT008	GKDT008F	F=human fecal sample	MS	118	-5	3	>183	>100	round, black, smooth		SBSEC negative	no SBSEC	no SBSEC detected
GKDT009F1.1	GKDT009	GKDT009F	F=human fecal sample	MS	108	-3	3	>205	5	large, blue, slimy		SBSEC negative	no SBSEC	no SBSEC detected
GKDT009F1.2	GKDT009	GKDT009F	F=human fecal sample	MS	108	-3	3	>205	5	large, blue, slimy		SBSEC negative	no SBSEC	no SBSEC detected
GKDT009F1.3	GKDT009	GKDT009F	F=human fecal sample	MS	108	-3	3	>205	5	large, blue, slimy		SBSEC negative	no SBSEC	no SBSEC detected
GKDT009F11.1	GKDT009	GKDT009F	F=human fecal sample	MS	108	-5	1	7	7	round, black, smooth		SBSEC negative	no SBSEC	no SBSEC detected
GKDT009F11.2	GKDT009	GKDT009F	F=human fecal sample	MS	108	-5	1	7	7	round, black, smooth		SBSEC negative	no SBSEC	no SBSEC detected
GKDT009F11.3	GKDT009	GKDT009F	F=human fecal sample	MS	108	-5	1	7	7	round, black, smooth		SBSEC negative	no SBSEC	no SBSEC detected
GKDT009F2.1	GKDT009	GKDT009F	F=human fecal sample	MS	108	-3	3	>205	>100	pinpoint, blue		SBSEC negative	no SBSEC	no SBSEC detected
GKDT009F2.2	GKDT009	GKDT009F	F=human fecal sample	MS	108	-3	3	>205	>100	pinpoint, blue		SBSEC negative	no SBSEC	no SBSEC detected
GKDT009F2.3	GKDT009	GKDT009F	F=human fecal sample	MS	108	-3	3	>205	>100	pinpoint, blue		SBSEC negative	no SBSEC	no SBSEC detected
GKDT009F3.1	GKDT009	GKDT009F	F=human fecal sample	MS	108	-3	3	>205	>100	pinpoint, black		SBSEC negative	no SBSEC	no SBSEC detected
GKDT009F3.2	GKDT009	GKDT009F	F=human fecal sample	MS	108	-3	3	>205	>100	pinpoint, black		SBSEC negative	no SBSEC	no SBSEC detected
GKDT009F3.3	GKDT009	GKDT009F	F=human fecal sample	MS	108	-3	3	>205	>100	pinpoint, black		SBSEC negative	no SBSEC	no SBSEC detected
GKDT009F6.1	GKDT009	GKDT009F	F=human fecal sample	MS	108	-4	2	40	32	round, black, smooth		SBSEC negative	no SBSEC	no SBSEC detected
GKDT009F6.2	GKDT009	GKDT009F	F=human fecal sample	MS	108	-4	2	40	32	round, black, smooth		SBSEC negative	no SBSEC	no SBSEC detected
GKDT009F6.3	GKDT009	GKDT009F	F=human fecal sample	MS	108	-4	2	40	32	round, black, smooth		SBSEC negative	no SBSEC	no SBSEC detected
GKDT009F7.1	GKDT009	GKDT009F	F=human fecal sample	MS	108	-4	2	40	8	round, blue, smooth		SBSEC negative	no SBSEC	no SBSEC detected
GKDT009F7.2	GKDT009	GKDT009F	F=human fecal sample	MS	108	-4	2	40	8	round, blue, smooth		SBSEC negative	no SBSEC	no SBSEC detected
GKDT009F7.3	GKDT009	GKDT009F	F=human fecal sample	MS	108	-4	2	40	8	round, blue, smooth		SBSEC negative	no SBSEC	no SBSEC detected
GKDT010B17.1	GKDT010	GKDT010B	B=raw cow milk	M17		-1	3	11	3	white, round		not tested	no SBSEC	SBSEC_present_Sii			N (27.7.15)			no SBSEC, no MLST
GKDT010B17.2	GKDT010	GKDT010B	B=raw cow milk	M17		-1	3	11	3	white, round		SBSEC positive	Streptococcus infantarius subsp. infantarius	SBSEC_present_Sii	99.6%Identity over 1,006.00bp to Streptococcus infantarius subsp. infantarius CJ18, complete genome		N (27.7.15)	yes (5.8.15) positiv	yes (5.8.15) positiv	SBSEC, MLST not yet
GKDT010B17.3	GKDT010	GKDT010B	B=raw cow milk	M17		-1	3	11	3	white, round		not tested	no SBSEC	SBSEC_present_Sii			N (27.7.15)			no SBSEC, no MLST
GKDT010B18.1	GKDT010	GKDT010B	B=raw cow milk	M17		-1	3	11	7	yellow, transparent, round		not tested	no SBSEC	SBSEC_present_Sii			N (27.7.15)			no SBSEC, no MLST
GKDT010B21.3	GKDT010	GKDT010B	B=raw cow milk	M17		-2	2	14	1	yellow, leathery		not tested	no SBSEC	SBSEC_present_Sii			N (27.7.15)			no SBSEC, no MLST
GKDT010B22.1	GKDT010	GKDT010B	B=raw cow milk	M17		-2	2	14	13	white, pinpoint		not tested	no SBSEC	SBSEC_present_Sii			N (27.7.15)			no SBSEC, no MLST
GKDT010B22.2	GKDT010	GKDT010B	B=raw cow milk	M17		-2	2	14	13	white, pinpoint		not tested	no SBSEC	SBSEC_present_Sii			N (27.7.15)			no SBSEC, no MLST
GKDT010F1.1	GKDT010	GKDT010F	F=human fecal sample	MS	109	-4	3	>300	>100	pinpoint, black		SBSEC negative	no SBSEC	no SBSEC detected
GKDT010F1.2	GKDT010	GKDT010F	F=human fecal sample	MS	109	-4	3	>300	>100	pinpoint, black		SBSEC negative	no SBSEC	no SBSEC detected
GKDT010F1.3	GKDT010	GKDT010F	F=human fecal sample	MS	109	-4	3	>300	>100	pinpoint, black		SBSEC negative	no SBSEC	no SBSEC detected
GKDT010F11.1	GKDT010	GKDT010F	F=human fecal sample	MS	109	-6	2	28	23	round, black, smooth		SBSEC negative	no SBSEC	no SBSEC detected
GKDT010F11.2	GKDT010	GKDT010F	F=human fecal sample	MS	109	-6	2	28	23	round, black, smooth		SBSEC negative	no SBSEC	no SBSEC detected
GKDT010F11.3	GKDT010	GKDT010F	F=human fecal sample	MS	109	-6	2	28	23	round, black, smooth		SBSEC negative	no SBSEC	no SBSEC detected
GKDT010F12.1	GKDT010	GKDT010F	F=human fecal sample	MS	109	-6	2	28	5	round, blue, smooth		SBSEC negative	no SBSEC	no SBSEC detected
GKDT010F12.2	GKDT010	GKDT010F	F=human fecal sample	MS	109	-6	2	28	5	round, blue, smooth		SBSEC negative	no SBSEC	no SBSEC detected
GKDT010F12.3	GKDT010	GKDT010F	F=human fecal sample	MS	109	-6	2	28	5	round, blue, smooth		SBSEC negative	no SBSEC	no SBSEC detected
GKDT010F2.1	GKDT010	GKDT010F	F=human fecal sample	MS	109	-4	3	>300	>100	pinpoint, blue		SBSEC negative	no SBSEC	no SBSEC detected
GKDT010F2.2	GKDT010	GKDT010F	F=human fecal sample	MS	109	-4	3	>300	>100	pinpoint, blue		SBSEC negative	no SBSEC	no SBSEC detected
GKDT010F2.3	GKDT010	GKDT010F	F=human fecal sample	MS	109	-4	3	>300	>100	pinpoint, blue		SBSEC negative	no SBSEC	no SBSEC detected
GKDT010F3.1	GKDT010	GKDT010F	F=human fecal sample	MS	109	-4	3	>300	>100	round, black, smooth		SBSEC negative	no SBSEC	no SBSEC detected
GKDT010F3.2	GKDT010	GKDT010F	F=human fecal sample	MS	109	-4	3	>300	>100	round, black, smooth		SBSEC negative	no SBSEC	no SBSEC detected
GKDT010F3.3	GKDT010	GKDT010F	F=human fecal sample	MS	109	-4	3	>300	>100	round, black, smooth		SBSEC negative	no SBSEC	no SBSEC detected
GKDT010F6.1	GKDT010	GKDT010F	F=human fecal sample	MS	109	-5	2	80	63	round, black, smooth		SBSEC negative	no SBSEC	no SBSEC detected
GKDT010F6.2	GKDT010	GKDT010F	F=human fecal sample	MS	109	-5	2	80	63	round, black, smooth		SBSEC negative	no SBSEC	no SBSEC detected
GKDT010F6.3	GKDT010	GKDT010F	F=human fecal sample	MS	109	-5	2	80	63	round, black, smooth		SBSEC negative	no SBSEC	no SBSEC detected
GKDT010F7.1	GKDT010	GKDT010F	F=human fecal sample	MS	109	-5	2	80	17	round, blue, smooth		SBSEC negative	no SBSEC	no SBSEC detected
GKDT010F7.2	GKDT010	GKDT010F	F=human fecal sample	MS	109	-5	2	80	17	round, blue, smooth		SBSEC negative	no SBSEC	no SBSEC detected
GKDT010F7.3	GKDT010	GKDT010F	F=human fecal sample	MS	109	-5	2	80	17	round, blue, smooth		SBSEC negative	no SBSEC	no SBSEC detected
GKDT011F1.1	GKDT011	GKDT011F	F=human fecal sample	MS	106	-3	2	55	29	round, blue, smooth		SBSEC negative	no SBSEC	no SBSEC detected
GKDT011F1.2	GKDT011	GKDT011F	F=human fecal sample	MS	106	-3	2	55	29	round, blue, smooth		SBSEC negative	no SBSEC	no SBSEC detected
GKDT011F1.3	GKDT011	GKDT011F	F=human fecal sample	MS	106	-3	2	55	29	round, blue, smooth		SBSEC negative	no SBSEC	no SBSEC detected
GKDT011F2.1	GKDT011	GKDT011F	F=human fecal sample	MS	106	-3	2	55	26	round, black, smooth		SBSEC negative	no SBSEC	no SBSEC detected
GKDT011F2.2	GKDT011	GKDT011F	F=human fecal sample	MS	106	-3	2	55	26	round, black, smooth		SBSEC negative	no SBSEC	no SBSEC detected
GKDT011F2.3	GKDT011	GKDT011F	F=human fecal sample	MS	106	-3	2	55	26	round, black, smooth		SBSEC negative	no SBSEC	no SBSEC detected
GKDT011F6.1	GKDT011	GKDT011F	F=human fecal sample	MS	106	-4	3	5	2	round, black, smooth		SBSEC negative	no SBSEC	no SBSEC detected
GKDT011F6.1-new	GKDT011	GKDT011F	F=human fecal sample	MS	106	-4	3	5	2	round, black, smooth		not tested	no SBSEC	no SBSEC detected			not yet done			no SBSEC, no MLST
GKDT011F6.2	GKDT011	GKDT011F	F=human fecal sample	MS	106	-4	3	5	2	round, black, smooth		SBSEC negative	no SBSEC	no SBSEC detected
GKDT011F7.1	GKDT011	GKDT011F	F=human fecal sample	MS	106	-4	3	5	1	round, grey, smooth		SBSEC negative	no SBSEC	no SBSEC detected
GKDT011F8.1	GKDT011	GKDT011F	F=human fecal sample	MS	106	-4	3	5	2	round, blue, smooth		SBSEC negative	no SBSEC	no SBSEC detected
GKDT012A21.1	GKDT012	GKDT012A	A=fermented cow milk	M17		-7	1	101	101	white/transparent, round		SBSEC negative	no SBSEC	SBSEC_present_Sii			Y (27.7.15)			no SBSEC, no MLST
GKDT012A21.2	GKDT012	GKDT012A	A=fermented cow milk	M17		-7	1	101	101	white/transparent, round		not tested	no SBSEC	SBSEC_present_Sii
GKDT012A21.2.1	GKDT012	GKDT012A	A=fermented cow milk	M17		-7	1	101	101	white/transparent, round		SBSEC negative	no SBSEC	SBSEC_present_Sii			S (4.8.15)			no SBSEC, no MLST
GKDT012A21.2.2	GKDT012	GKDT012A	A=fermented cow milk	M17		-7	1	101	101	white/transparent, round		SBSEC positive	Streptococcus infantarius subsp. infantarius	SBSEC_present_Sii	99.3%Identity over 1,006.00bp to Streptococcus infantarius subsp. infantarius CJ18, complete genome		N (4.8.15)	yes (6.8.15) positiv	yes (6.8.15) positiv	SBSEC, MLST not yet
GKDT012A21.3	GKDT012	GKDT012A	A=fermented cow milk	M17		-7	1	101	101	white/transparent, round		SBSEC positive	Streptococcus infantarius subsp. infantarius	SBSEC_present_Sii	99.5%Identity over 995bp to Streptococcus infantarius subsp. infantarius CJ18, complete genome		N (3.8.15)	yes (6.8.15) positiv	yes (6.8.15) positiv	SBSEC, MLST not yet
GKDT012B16.3	GKDT012	GKDT012B	B=raw cow milk	M17		-1	3	57	55	milky, pinpoint		SBSEC positive	Streptococcus infantarius subsp. infantarius	SBSEC_present_Sii	99.45%Identity over 915bp to Streptococcus infantarius subsp. infantarius CJ18, complete genome		O (24.7.15)	yes (5.8.15) positiv	yes (5.8.15) positiv	SBSEC, MLST not yet
GKDT012B21.1	GKDT012	GKDT012B	B=raw cow milk	M17		-2	1	5	5	milky, pinpoint		not tested	no SBSEC	SBSEC_present_Sii			Q (24.7.15)			no SBSEC, no MLST
GKDT012B21.2	GKDT012	GKDT012B	B=raw cow milk	M17		-2	1	5	5	milky, pinpoint		SBSEC positive	Streptococcus infantarius subsp. infantarius	SBSEC_present_Sii	99.27%Identity over 960bp to Streptococcus infantarius subsp. infantarius CJ18, complete genome		Q (24.7.15)	yes (5.8.15) positiv	yes (5.8.15) positiv	SBSEC, MLST not yet
GKDT012F1.1	GKDT012	GKDT012F	F=human fecal sample	MS	107	-3	2	26	11	round, black, smooth		SBSEC negative	no SBSEC	no SBSEC detected
GKDT012F1.2	GKDT012	GKDT012F	F=human fecal sample	MS	107	-3	2	26	11	round, black, smooth		SBSEC negative	no SBSEC	no SBSEC detected
GKDT012F1.3	GKDT012	GKDT012F	F=human fecal sample	MS	107	-3	2	26	11	round, black, smooth		SBSEC negative	no SBSEC	no SBSEC detected
GKDT012F11.1	GKDT012	GKDT012F	F=human fecal sample	MS	107	-5	1	1	1	round, black, smooth		SBSEC negative	no SBSEC	no SBSEC detected
GKDT012F2.1	GKDT012	GKDT012F	F=human fecal sample	MS	107	-3	2	26	15	round, blue, smooth		SBSEC negative	no SBSEC	no SBSEC detected
GKDT012F2.2	GKDT012	GKDT012F	F=human fecal sample	MS	107	-3	2	26	15	round, blue, smooth		SBSEC negative	no SBSEC	no SBSEC detected
GKDT012F2.3	GKDT012	GKDT012F	F=human fecal sample	MS	107	-3	2	26	15	round, blue, smooth		SBSEC negative	no SBSEC	no SBSEC detected
GKDT012F6.1	GKDT012	GKDT012F	F=human fecal sample	MS	107	-4	1	1	1	round, black, smooth		SBSEC negative	no SBSEC	no SBSEC detected
GKDT014B21.1	GKDT014	GKDT014B	B=raw cow milk	M17		-3	1	>200	>200	white, round, slimy		not tested	no SBSEC	SBSEC_present_Sii
GKDT014B21.1.1	GKDT014	GKDT014B	B=raw cow milk	M17		-3	1	>200	>200	white, round, slimy		not tested	no SBSEC	SBSEC_present_Sii			N (3.8.15)			no SBSEC, no MLST
GKDT014B21.1.2	GKDT014	GKDT014B	B=raw cow milk	M17		-3	1	>200	>200	white, round, slimy		SBSEC positive	Streptococcus infantarius subsp. infantarius	SBSEC_present_Sii	99.48%Identity over 961bp to Streptococcus infantarius subsp. infantarius CJ18, complete genome		N (3.8.15)	yes (6.8.15) positiv	yes (6.8.15) positiv	SBSEC, MLST not yet
GKDT014B21.2	GKDT014	GKDT014B	B=raw cow milk	M17		-3	1	>200	>200	white, round, slimy		not tested	no SBSEC	SBSEC_present_Sii			N (27.7.15)			no SBSEC, no MLST
GKDT014B21.3	GKDT014	GKDT014B	B=raw cow milk	M17		-3	1	>200	>200	white, round, slimy		SBSEC positive	Streptococcus infantarius subsp. infantarius	SBSEC_present_Sii	99.5%Identity over 995bp to Streptococcus infantarius subsp. infantarius CJ18, complete genome		N (27.7.15)	yes (5.8.15) positiv	yes (5.8.15) positiv	SBSEC, MLST not yet
GKDT014B26.1	GKDT014	GKDT014B	B=raw cow milk	M17		-4	1	9	9	white, round, slimy		not tested	no SBSEC	SBSEC_present_Sii			N (27.7.15)			no SBSEC, no MLST
GKDT014B26.2	GKDT014	GKDT014B	B=raw cow milk	M17		-4	1	9	9	white, round, slimy		not tested	no SBSEC	SBSEC_present_Sii			N (27.7.15)			no SBSEC, no MLST
GKDT014B26.3	GKDT014	GKDT014B	B=raw cow milk	M17		-4	1	9	9	white, round, slimy		SBSEC positive	Streptococcus infantarius subsp. infantarius	SBSEC_present_Sii	99.57%Identity over 922bp to Streptococcus infantarius subsp. infantarius CJ18, complete genome		V (27.7.15)	yes (5.8.15) positiv	yes (5.8.15) positiv	SBSEC, MLST not yet
GKDT014F1.1	GKDT014	GKDT014F	F=human fecal sample	MS	104	-4	3	>500	>100	pinpoint, blue		SBSEC negative	no SBSEC	no SBSEC detected
GKDT014F1.3	GKDT014	GKDT014F	F=human fecal sample	MS	104	-4	3	>500	>100	pinpoint, blue		SBSEC negative	no SBSEC	no SBSEC detected
GKDT014F11.1	GKDT014	GKDT014F	F=human fecal sample	MS	104	-6	1	23	23	round, black, smooth		SBSEC negative	no SBSEC	no SBSEC detected
GKDT014F11.2	GKDT014	GKDT014F	F=human fecal sample	MS	104	-6	1	23	23	round, black, smooth		SBSEC negative	no SBSEC	no SBSEC detected
GKDT014F11.3	GKDT014	GKDT014F	F=human fecal sample	MS	104	-6	1	23	23	round, black, smooth		SBSEC negative	no SBSEC	no SBSEC detected
GKDT014F2.1	GKDT014	GKDT014F	F=human fecal sample	MS	104	-4	3	>500	>100	pinpoint, black		SBSEC negative	no SBSEC	no SBSEC detected
GKDT014F2.2	GKDT014	GKDT014F	F=human fecal sample	MS	104	-4	3	>500	>100	pinpoint, black		SBSEC negative	no SBSEC	no SBSEC detected
GKDT014F2.3	GKDT014	GKDT014F	F=human fecal sample	MS	104	-4	3	>500	>100	pinpoint, black		SBSEC negative	no SBSEC	no SBSEC detected
GKDT014F3.1	GKDT014	GKDT014F	F=human fecal sample	MS	104	-4	3	>500	>300	round, black, smooth		SBSEC negative	no SBSEC	no SBSEC detected
GKDT014F3.2	GKDT014	GKDT014F	F=human fecal sample	MS	104	-4	3	>500	>300	round, black, smooth		SBSEC negative	no SBSEC	no SBSEC detected
GKDT014F3.3	GKDT014	GKDT014F	F=human fecal sample	MS	104	-4	3	>500	>300	round, black, smooth		SBSEC negative	no SBSEC	no SBSEC detected
GKDT014F6.1	GKDT014	GKDT014F	F=human fecal sample	MS	104	-5	3	200	6	pinpoint, black		SBSEC negative	no SBSEC	no SBSEC detected
GKDT014F6.2	GKDT014	GKDT014F	F=human fecal sample	MS	104	-5	3	200	6	pinpoint, black		SBSEC negative	no SBSEC	no SBSEC detected
GKDT014F6.3	GKDT014	GKDT014F	F=human fecal sample	MS	104	-5	3	200	6	pinpoint, black		SBSEC negative	no SBSEC	no SBSEC detected
GKDT014F7.1	GKDT014	GKDT014F	F=human fecal sample	MS	104	-5	3	200	193	round, black, smooth		SBSEC negative	no SBSEC	no SBSEC detected
GKDT014F7.2	GKDT014	GKDT014F	F=human fecal sample	MS	104	-5	3	200	193	round, black, smooth		SBSEC negative	no SBSEC	no SBSEC detected
GKDT014F7.3	GKDT014	GKDT014F	F=human fecal sample	MS	104	-5	3	200	193	round, black, smooth		SBSEC negative	no SBSEC	no SBSEC detected
GKDT014F8.1	GKDT014	GKDT014F	F=human fecal sample	MS	104	-5	3	200	1	round, blue, smooth		SBSEC negative	no SBSEC	no SBSEC detected
GKDT015F_SECOND_11.1	GKDT015	GKDT015F	F=human fecal sample	MS	106	-8	2	>400	>300	pinpoint, black		SBSEC negative	no SBSEC	no SBSEC detected			rep41-D1
GKDT015F_SECOND_12.1	GKDT015	GKDT015F	F=human fecal sample	MS	106	-8	2	>400	>100	round, black, smooth		SBSEC negative	no SBSEC	no SBSEC detected			rep41-D3
GKDT015F_SECOND_12.2	GKDT015	GKDT015F	F=human fecal sample	MS	106	-8	2	>400	>100	round, black, smooth		SBSEC negative	no SBSEC	no SBSEC detected			rep41-NEGATIVE, rep42-NEGATIVE
GKDT015F_SECOND_13.1	GKDT015	GKDT015F	F=human fecal sample	MS	101	-4	3	41	40( 11 and 12 counted together)	round, blue-grey, smooth		SBSEC negative	no SBSEC	no SBSEC detected			rep41-NEGATIVE, rep42-NEGATIVE
GKDT015F_SECOND_13.2	GKDT015	GKDT015F	F=human fecal sample	MS	101	-4	3	41	40( 11 and 12 counted together)	round, blue-grey, smooth		SBSEC negative	no SBSEC	no SBSEC detected			rep41-NEGATIVE, rep42-C
GKDT015F_SECOND_13.3	GKDT015	GKDT015F	F=human fecal sample	MS	101	-4	3	41	40( 11 and 12 counted together)	round, blue-grey, smooth		SBSEC negative	no SBSEC	no SBSEC detected			rep41-NEGATIVE, rep42-NEGATIVE
GKDT015F_SECOND_6.1	GKDT015	GKDT015F	F=human fecal sample	MS	106	-5	3	overgrowth	overgrowth	round, grey, smooth		SBSEC negative	no SBSEC	no SBSEC detected			rep41-NEGATIVE, rep42-NEGATIVE
GKDT015F11.2	GKDT015	GKDT015F	F=human fecal sample	MS	106	-8	2	>400	>300	pinpoint, black		SBSEC negative	no SBSEC	no SBSEC detected
GKDT015F11.3	GKDT015	GKDT015F	F=human fecal sample	MS	106	-8	2	>400	>300	pinpoint, black		SBSEC negative	no SBSEC	no SBSEC detected
GKDT015F12.3	GKDT015	GKDT015F	F=human fecal sample	MS	106	-8	2	>400	>100	round, black, smooth		SBSEC negative	no SBSEC	no SBSEC detected
GKDT015F2.1	GKDT015	GKDT015F	F=human fecal sample	MS	106	-4	2	overgrowth	overgrowth	pinpoint, blue		SBSEC negative	no SBSEC	no SBSEC detected
GKDT015F2.3	GKDT015	GKDT015F	F=human fecal sample	MS	106	-4	2	overgrowth	overgrowth	pinpoint, blue		SBSEC negative	no SBSEC	no SBSEC detected
GKDT015F6.2	GKDT015	GKDT015F	F=human fecal sample	MS	106	-5	3	overgrowth	overgrowth	round, grey, smooth		SBSEC negative	no SBSEC	no SBSEC detected
GKDT015F6.3	GKDT015	GKDT015F	F=human fecal sample	MS	106	-5	3	overgrowth	overgrowth	round, grey, smooth		SBSEC negative	no SBSEC	no SBSEC detected
GKDT015F8.1	GKDT015	GKDT015F	F=human fecal sample	MS	106	-5	3	overgrowth	overgrowth	pinpoint, blue		SBSEC negative	no SBSEC	no SBSEC detected
GKDT015F8.2	GKDT015	GKDT015F	F=human fecal sample	MS	106	-5	3	overgrowth	overgrowth	pinpoint, blue		SBSEC negative	no SBSEC	no SBSEC detected
GKDT015F8.3	GKDT015	GKDT015F	F=human fecal sample	MS	106	-5	3	overgrowth	overgrowth	pinpoint, blue		SBSEC negative	no SBSEC	no SBSEC detected
GKDT016F1.1	GKDT016	GKDT016F	F=human fecal sample	MS	133	-3	3	overgrowth	116	large, blue, slimy		SBSEC negative	no SBSEC	SBSEC_present_Sii
GKDT016F1.2	GKDT016	GKDT016F	F=human fecal sample	MS	133	-3	3	overgrowth	116	large, blue, slimy		SBSEC negative	no SBSEC	SBSEC_present_Sii
GKDT016F1.3	GKDT016	GKDT016F	F=human fecal sample	MS	133	-3	3	overgrowth	116	large, blue, slimy		not tested due to rep fingerprint	no SBSEC	SBSEC_present_Sii			A(24.06)			no SBSEC, no MLST
GKDT016F11.1	GKDT016	GKDT016F	F=human fecal sample	MS	133	-5	3	>202	2	large, blue, slimy		SBSEC positive	Streptococcus infantarius subsp. infantarius	SBSEC_present_Sii	99.46%Identity over 921bp to Streptococcus infantarius subsp. infantarius CJ18, complete genome		N(22.06)	negative	negative	127
GKDT016F11.2	GKDT016	GKDT016F	F=human fecal sample	MS	133	-5	3	>202	2	large, blue, slimy		SBSEC negative	no SBSEC	SBSEC_present_Sii
GKDT016F12.1	GKDT016	GKDT016F	F=human fecal sample	MS	133	-5	3	>202	>100	round, black, smooth		SBSEC negative	no SBSEC	SBSEC_present_Sii
GKDT016F12.2	GKDT016	GKDT016F	F=human fecal sample	MS	133	-5	3	>202	>100	round, black, smooth		SBSEC negative	no SBSEC	SBSEC_present_Sii
[truncated: 2,614 more rows]
